# Supplementary material for: D-PRISM: a global survey-based study to assess diagnostic and treatment approaches in pneumonia managed in intensive care
Source: Crit Care. 2024 Nov 22;28:381. doi: 10.1186/s13054-024-05180-y (PMC11585090; doi:10.1186/s13054-024-05180-y)
Supplement: Supplementary file 3 — Additional file 3. [file 13054_2024_5180_MOESM3_ESM.xlsx]

## Sheet: All DATA (1322)
Respondent ID	Collector ID	Start Date	End Date	language	Specialty (please indicate all certified or training in)				Grade		Postgraduate ICU experience ( years)	In what country do you work?	Unit Type	Unit Setting	Total number of beds in hospital	Total number of beds in unit	Routine management of haematological malignancy/bone marrow transplant/organ transplant (>5 patients from any of these groups/month)?	Do you have guidelines for antibiotic prescribing in severe pneumonia?	Do you have an antimicrobial stewardship programme/ agreed protocol for monitoring use of antibiotics/ involvement of microbiologists/infection diseases experts?	Do you have access to diagnostic bronchoscopy?	If yes to Q12, please state availability	Who provides diagnostic bronchoscopy (indicate all that apply)?				In units performing own BAL, how would you classify your level of training?	On a scale of 0-10, how would you rate your level of confidence in performing BAL?	On average, what is the instilled volume (in millilitres) you use for BAL?	What does your lab report for each of the following microbiological samples?					Do you use any of the following in the diagnosis of pneumonia (CAP,HAP and/or VAP)?				If single organism PCRs are used, please specify the organism(s) (leave blank if not used)	Please state which platform you use for multiplex respiratory pathogens (leave blank if not used)		Are there barriers to use of multiplex respiratory PCR in your hospital (e.g. cost, lack of expertise, difficulty obtaining reagents)?	Barriers Mplex yes/no	In Community-acquired pneumonia (CAP), how frequently is each of the following diagnostic criteria assessed? Select the most appropriate response:			For each category of diagnostic criteria in CAP , select the most appropriate option.			Regarding the microbiological diagnosis of CAP, how often do you assess each of the following?
					Intensivist	Respiratory Physician	Anaesthetist	Other (please specify)	Response	Other (please specify)	Response	Response	Response	Response	Open-Ended Response	Open-Ended Response	Response	Response	Response	Response	Response	Intensivist	Pulmonologist from outside unit	Diagnostic Bronchoscopy not performed on unit	Other (please specify)	Response	Open-Ended Response	Open-Ended Response	Sputum/ Endotracheal aspirate	Blind (non-bronchoscopic) mini-BAL	Bronchoscopic BAL	Blood Cultures	Other body fluids (eg pleural fluid)	Streptococcal urinary antigen	Legionella urinary antigen	Single organism PCR - if yes, see Q22	Multiplex Respiratory pathogens- if yes, see Q23	Open-Ended Response	Response	Other commercial assay (please specify)	Open-Ended Response		Clinical (positive findings on auscultation such as bronchi, crepitations, wheeze, breathlessness, purulent sputum, impaired oxygenation or ventilation)	Radiological (CXR or CT showing lobar infiltration/bronchogram, diffuse/patchy shadowing )	Sonological (USS showing consolidation/bronchogram)	Clinical (positive findings on auscultation such as bronchi, crepitations, wheeze, breathlessness, purulent sputum, impaired oxygenation or ventilation)	Radiological (CXR or CT showing lobar infiltration/bronchogram, diffuse/patchy shadowing )	Sonological (USS showing consolidation/bronchogram)	Sputum/Endotracheal aspirate
13568015406	417151871	2022-10-10 10:20:24	2022-10-11 09:31:53	en			Anaesthetist		Consultant/Specialist in intensive care		< 5	Albania	Neuro ICU	Community District Hospital									Pulmonologist from outside unit			Formal training		NA						Yes	No	Yes	Yes	don't know	Qiagen RespiFinder
13555131761	417151871	2022-09-17 19:38:40	2022-09-17 19:51:25	pt	Intensivist				Consultant/Specialist in intensive care		5-10	Angola	General ICU (mixed medical and surgical)	University/ Teaching Hospital	250	18	No	No	No	No			Pulmonologist from outside unit			No training	4	5	Qualitative (small, moderate, heavy growth)	Qualitative (small, moderate, heavy growth)	Qualitative (small, moderate, heavy growth)	Qualitative (small, moderate, heavy growth)		No	No	No	No						Mostly	Mostly	Sometimes	Some or all must be present for diagnosis	Some or all must be present for diagnosis	Not part of diagnostic assessment	Sometimes
13555116007	417151871	2022-09-17 18:49:36	2022-09-17 19:04:47	pt	Intensivist				Consultant/Specialist in intensive care		5-10	Angola	General ICU (mixed medical and surgical)	University/ Teaching Hospital	300	36	No	Yes	No	Yes	Specific weekdays only		Pulmonologist from outside unit			Formal training	3	100	This technique not used in my hospital	This technique not used in my hospital	This technique not used in my hospital	This technique not used in my hospital	This technique not used in my hospital	No	No	No	No						Always	Always	Never	Some or all must be present for diagnosis	Some or all must be present for diagnosis	Not part of diagnostic assessment	Never
13555103728	417151871	2022-09-17 18:16:25	2022-09-17 18:47:15	pt	Intensivist			internal medicine	Trainee/Resident in intensive care		< 5	Angola	General ICU (mixed medical and surgical)	University/ Teaching Hospital		17	Yes	No	No	Yes	Specific weekdays only		Pulmonologist from outside unit					NA	Quantitative/Semi-quantitative (Colony Forming Unit)	This technique not used in my hospital	Quantitative/Semi-quantitative (Colony Forming Unit)	Quantitative/Semi-quantitative (Colony Forming Unit)	Quantitative/Semi-quantitative (Colony Forming Unit)	No	No	No	No						Always	Always	Never	Some or all must be present for diagnosis	Some or all must be present for diagnosis	Not part of diagnostic assessment	Sometimes
13551429489	417151871	2022-09-11 22:55:41	2022-09-17 18:42:15	pt	Intensivist				Consultant/Specialist in intensive care		5-10	Angola	Medical ICU	University/ Teaching Hospital	500	18	No	No	No	Yes	Specific weekdays only		Pulmonologist from outside unit			Informal training	0	0	Don't know	Don't know	Don't know	This technique not used in my hospital	This technique not used in my hospital	No	No	Yes	Don't know				yes		Mostly	Mostly	Mostly	Some or all must be present for diagnosis	Some or all must be present for diagnosis	Some or all must be present for diagnosis	Never
13555105375	417151871	2022-09-17 18:22:08	2022-09-17 18:39:48	pt	Intensivist				Consultant/Specialist in intensive care		5-10	Angola	General ICU (mixed medical and surgical)	University/ Teaching Hospital	98	8	No	Yes	Yes	No				Diagnostic Bronchoscopy not performed on unit		No training	1	NA	Qualitative (small, moderate, heavy growth)	This technique not used in my hospital	This technique not used in my hospital	Qualitative (small, moderate, heavy growth)	Qualitative (small, moderate, heavy growth)	No	No	No	No						Always	Always	Sometimes	Supportive for diagnosis but not essential	Some or all must be present for diagnosis	Supportive for diagnosis but not essential	Sometimes
13555105860	417151871	2022-09-17 18:22:17	2022-09-17 18:38:47	pt	Intensivist				Trainee/Resident in intensive care		< 5	Angola	General ICU (mixed medical and surgical)	University/ Teaching Hospital	98	8	No	Yes	Yes	No						No training	0	NA	Qualitative (small, moderate, heavy growth)	This technique not used in my hospital	This technique not used in my hospital	Qualitative (small, moderate, heavy growth)	Qualitative (small, moderate, heavy growth)	No	No	Yes	No						Always	Always	Sometimes	Some or all must be present for diagnosis	Some or all must be present for diagnosis	Supportive for diagnosis but not essential	Sometimes
13551735603	417151871	2022-09-12 14:13:09	2022-09-12 14:16:59	pt	Intensivist				Trainee/Resident in intensive care		< 5	Angola	General ICU (mixed medical and surgical)	University/ Teaching Hospital														NA
13551465113	417151871	2022-09-12 00:39:20	2022-09-12 00:57:15	pt	Intensivist				Trainee/Resident in intensive care		< 5	Angola	General ICU (mixed medical and surgical)	University/ Teaching Hospital		16	No	Yes	Yes	No	Specific hours, every day		Pulmonologist from outside unit			Formal training	6	8	This technique not used in my hospital	Don't know	Don't know	This technique not used in my hospital	Don't know	Yes	Yes	Yes	yes	NA	In-house lab developed test		NA		Sometimes	Mostly	Sometimes	Supportive for diagnosis but not essential	Supportive for diagnosis but not essential	Supportive for diagnosis but not essential	Sometimes
13551454472	417151871	2022-09-12 00:12:52	2022-09-12 00:45:25	pt	Intensivist				Trainee/Resident in intensive care		< 5	Angola	General ICU (mixed medical and surgical)	University/ Teaching Hospital		15	Yes	Yes	No	No						No training		NA	Qualitative (small, moderate, heavy growth)		This technique not used in my hospital	Qualitative (small, moderate, heavy growth)	Qualitative (small, moderate, heavy growth)	Yes	Don't know	Don't know	No						Mostly	Always	Sometimes	Some or all must be present for diagnosis	Some or all must be present for diagnosis	Some or all must be present for diagnosis	Always
13551428969	417151871	2022-09-11 22:54:24	2022-09-11 23:10:02	pt							< 5	Angola	General ICU (mixed medical and surgical)	University/ Teaching Hospital		17	No	Yes	Yes	No	24 hours, 7 days/week		Pulmonologist from outside unit			Formal training	5	10	Don't know					Don't know		Don't know	Don't know								Never	Some or all must be present for diagnosis			Always
13551425246	417151871	2022-09-11 22:40:50	2022-09-11 23:03:06	pt	Intensivist						>10	Angola	General ICU (mixed medical and surgical)	University/ Teaching Hospital		16	No	Yes	No	No								NA						No	No	No	No						Always	Always	Sometimes	Some or all must be present for diagnosis	Some or all must be present for diagnosis	Supportive for diagnosis but not essential	Sometimes
13551413106	417151871	2022-09-11 22:00:05	2022-09-11 22:14:46	es	Intensivist				Consultant/Specialist in intensive care		>10	Angola	General ICU (mixed medical and surgical)	University/ Teaching Hospital	200	8	No	Yes	Yes	No							0	10	Positive/Negative	This technique not used in my hospital	This technique not used in my hospital	Positive/Negative	Positive/Negative	No	No	No	No				cost		Always	Always	Never	Some or all must be present for diagnosis	Some or all must be present for diagnosis	Not part of diagnostic assessment	Mostly
13551353678	417151871	2022-09-11 18:56:11	2022-09-11 19:34:03	pt	Intensivist				Consultant/Specialist in intensive care		5-10	Angola	General ICU (mixed medical and surgical)	University/ Teaching Hospital	500	36	No	Yes	No	Yes	Specific weekdays only		Pulmonologist from outside unit				7	NA	Qualitative (small, moderate, heavy growth)	Don't know	Positive/Negative	Positive/Negative	Qualitative (small, moderate, heavy growth)	No	Yes	No	No				cost		Always	Mostly	Never	Some or all must be present for diagnosis	Some or all must be present for diagnosis	Not part of diagnostic assessment	Mostly
13570913010	417151871	2022-10-14 20:05:20	2022-10-14 20:13:14	es			Anaesthetist		Trainee/Resident in intensive care		< 5	Argentina	General ICU (mixed medical and surgical)	University/ Teaching Hospital	80	11	No	Yes	Yes	Yes	Specific weekdays only		Pulmonologist from outside unit			No training	4	50	Quantitative/Semi-quantitative (Colony Forming Unit)	Qualitative (small, moderate, heavy growth)	Positive/Negative	Quantitative/Semi-quantitative (Colony Forming Unit)	Qualitative (small, moderate, heavy growth)	Yes	No	Don't know	Don't know						Always	Always	Sometimes	Some or all must be present for diagnosis	Some or all must be present for diagnosis	Not part of diagnostic assessment	Sometimes
13555896913	417151871	2022-09-19 16:12:29	2022-09-19 16:25:26	es		Respiratory Physician			Consultant/Specialist in intensive care		>10	Argentina	General ICU (mixed medical and surgical)	University/ Teaching Hospital	500	30	No	No	Yes	Yes	Specific hours, every day	Intensivist	Pulmonologist from outside unit			Formal training	9	100	Quantitative/Semi-quantitative (Colony Forming Unit)	Quantitative/Semi-quantitative (Colony Forming Unit)	Quantitative/Semi-quantitative (Colony Forming Unit)	Positive/Negative	Positive/Negative	Yes	No	Yes	No	SARS-CoV-2			cost		Always	Always	Sometimes	Supportive for diagnosis but not essential	Some or all must be present for diagnosis	Supportive for diagnosis but not essential	Sometimes
13553351966	417151871	2022-09-14 19:13:36	2022-09-14 19:31:01	es	Intensivist	Respiratory Physician		infectious diseases	Consultant/Specialist in intensive care		>10	Argentina	General ICU (mixed medical and surgical)	University/ Teaching Hospital	350	30	No	No	No	Yes	24 hours, 7 days/week		Pulmonologist from outside unit			No training	0	NA	Quantitative/Semi-quantitative (Colony Forming Unit)	Quantitative/Semi-quantitative (Colony Forming Unit)	Quantitative/Semi-quantitative (Colony Forming Unit)	Quantitative/Semi-quantitative (Colony Forming Unit)	Quantitative/Semi-quantitative (Colony Forming Unit)	Yes	Yes								Always	Always	Sometimes	Some or all must be present for diagnosis	Some or all must be present for diagnosis	Supportive for diagnosis but not essential	Always
13551880786	417151871	2022-09-12 17:47:50	2022-09-12 18:39:21	es	Intensivist				Consultant/Specialist in intensive care		>10	Argentina	Medical ICU	University/ Teaching Hospital	140	15	No	Yes	Yes	Yes	Specific weekdays only		Pulmonologist from outside unit					110	Quantitative/Semi-quantitative (Colony Forming Unit)	Quantitative/Semi-quantitative (Colony Forming Unit)	Quantitative/Semi-quantitative (Colony Forming Unit)	Quantitative/Semi-quantitative (Colony Forming Unit)	Quantitative/Semi-quantitative (Colony Forming Unit)	No	No	Yes	No	SARS-CoV-2, Influenza , RSV			cost		Always	Always	Sometimes	Some or all must be present for diagnosis	Some or all must be present for diagnosis	Some or all must be present for diagnosis	Mostly
13551762046	417151871	2022-09-12 15:02:47	2022-09-12 15:12:57	es		Respiratory Physician			Consultant/Specialist in intensive care		5-10	Argentina	General ICU (mixed medical and surgical)	University/ Teaching Hospital	400	10	No	Yes	Yes	Yes	24 hours, 7 days/week	Intensivist				Informal training	10	50	Qualitative (small, moderate, heavy growth)	Qualitative (small, moderate, heavy growth)	Qualitative (small, moderate, heavy growth)	Positive/Negative	Qualitative (small, moderate, heavy growth)	Yes	Yes	No	Yes		Biofire Filmarray				Always	Always	Sometimes	Some or all must be present for diagnosis	Some or all must be present for diagnosis	Supportive for diagnosis but not essential	Always
13573052536	417151871	2022-10-17 03:42:15	2022-10-19 00:03:10	en	Intensivist				Consultant/Specialist in intensive care		< 5	Australia	General ICU (mixed medical and surgical)	Community District Hospital	230	16	Yes	Yes	Yes	Yes	Specific weekdays only	Intensivist	Pulmonologist from outside unit			Informal training	6	20	Quantitative/Semi-quantitative (Colony Forming Unit)	Don't know	Quantitative/Semi-quantitative (Colony Forming Unit)	Qualitative (small, moderate, heavy growth)	Qualitative (small, moderate, heavy growth)	Yes	Yes	No	Yes		Multiplex used but unsure of name		No		Always	Always	Never	Some or all must be present for diagnosis	Some or all must be present for diagnosis	Not part of diagnostic assessment	Mostly
13571749740	417151871	2022-10-17 01:44:20	2022-10-17 01:53:37	en	Intensivist				Consultant/Specialist in intensive care		5-10	Australia	General ICU (mixed medical and surgical)	Community District Hospital	340	8	No	Yes	Yes	Yes	24 hours, 7 days/week	Intensivist				Informal training	6	40	Quantitative/Semi-quantitative (Colony Forming Unit)	Quantitative/Semi-quantitative (Colony Forming Unit)	Quantitative/Semi-quantitative (Colony Forming Unit)	Quantitative/Semi-quantitative (Colony Forming Unit)	Quantitative/Semi-quantitative (Colony Forming Unit)	Yes	Yes	Yes	Yes	Mycoplasma, Legionella, Chlamydia	Multiplex used but unsure of name		No		Always	Always	Never	Some or all must be present for diagnosis	Some or all must be present for diagnosis	Not part of diagnostic assessment	Always
13569277336	417151871	2022-10-12 07:05:02	2022-10-12 07:13:42	en	Intensivist		Anaesthetist	Emergency Physician	Consultant/Specialist in intensive care		5-10	Australia	General ICU (mixed medical and surgical)	Community District Hospital	250	6	No	Yes	Yes	Yes	24 hours, 7 days/week	Intensivist				Informal training	6	20	Qualitative (small, moderate, heavy growth)	This technique not used in my hospital	Qualitative (small, moderate, heavy growth)	Qualitative (small, moderate, heavy growth)	Qualitative (small, moderate, heavy growth)	Yes	Yes	No	No				Lack of equipment		Always	Always	Sometimes	Some or all must be present for diagnosis	Supportive for diagnosis but not essential	Supportive for diagnosis but not essential	Always
13569273714	417151871	2022-10-12 06:50:01	2022-10-12 06:54:56	en	Intensivist				Consultant/Specialist in intensive care		< 5	Australia	General ICU (mixed medical and surgical)	University/ Teaching Hospital	700	30	Yes	Yes	Yes	Yes	24 hours, 7 days/week	Intensivist				Informal training	9	40	Quantitative/Semi-quantitative (Colony Forming Unit)	Quantitative/Semi-quantitative (Colony Forming Unit)	Quantitative/Semi-quantitative (Colony Forming Unit)	Quantitative/Semi-quantitative (Colony Forming Unit)	Quantitative/Semi-quantitative (Colony Forming Unit)	Yes	Yes	Yes	Yes	Mycoplasma	Multiplex used but unsure of name	Unknown	No		Always	Always	Sometimes	Some or all must be present for diagnosis	Some or all must be present for diagnosis	Not part of diagnostic assessment	Always
13569213409	417151871	2022-10-12 02:42:55	2022-10-12 03:24:49	en	Intensivist				Consultant/Specialist in intensive care		>10	Australia	General ICU (mixed medical and surgical)	University/ Teaching Hospital	450	8	No	Yes	Yes	Yes	24 hours, 7 days/week	Intensivist	Pulmonologist from outside unit			Formal training	10	15	Quantitative/Semi-quantitative (Colony Forming Unit)	Quantitative/Semi-quantitative (Colony Forming Unit)	Quantitative/Semi-quantitative (Colony Forming Unit)		Quantitative/Semi-quantitative (Colony Forming Unit)	Yes	Yes	Yes	Yes	Mycoplasma, Legionella	Multiplex used but unsure of name		None		Always	Always	Sometimes	Some or all must be present for diagnosis	Some or all must be present for diagnosis	Not part of diagnostic assessment	Always
13569187057	417151871	2022-10-12 02:02:39	2022-10-12 02:10:42	en	Intensivist		Anaesthetist		Consultant/Specialist in intensive care		>10	Australia	General ICU (mixed medical and surgical)	University/ Teaching Hospital	650	14	No	Yes	Yes	Yes	24 hours, 7 days/week	Intensivist	Pulmonologist from outside unit			Informal training	8	20	Positive/Negative	Positive/Negative	Positive/Negative	Positive/Negative	Positive/Negative	Yes	Yes	No	No						Always	Always	Sometimes	Some or all must be present for diagnosis	Some or all must be present for diagnosis	Not part of diagnostic assessment	Always
13569177077	417151871	2022-10-12 01:39:34	2022-10-12 01:46:03	en	Intensivist				Consultant/Specialist in intensive care		>10	Australia	General ICU (mixed medical and surgical)	University/ Teaching Hospital	220	5	No	Yes	Yes	Yes	Specific weekdays only	Intensivist	Pulmonologist from outside unit			Informal training	5	150	Quantitative/Semi-quantitative (Colony Forming Unit)	This technique not used in my hospital	Quantitative/Semi-quantitative (Colony Forming Unit)	Quantitative/Semi-quantitative (Colony Forming Unit)	Quantitative/Semi-quantitative (Colony Forming Unit)	Yes	Yes	Yes	Yes	Mycoplasma	Multiplex used but unsure of name		no		Always	Always	Never	Some or all must be present for diagnosis	Supportive for diagnosis but not essential	Not part of diagnostic assessment	Always
13569154937	417151871	2022-10-12 00:52:09	2022-10-12 01:21:51	en	Intensivist		Anaesthetist		Consultant/Specialist in intensive care		>10	Australia	General ICU (mixed medical and surgical)	University/ Teaching Hospital	220	17	No	No	Yes	Yes	Specific hours, every day	Intensivist	Pulmonologist from outside unit			Informal training	7	200	Qualitative (small, moderate, heavy growth)	Qualitative (small, moderate, heavy growth)	Quantitative/Semi-quantitative (Colony Forming Unit)	Positive/Negative	Quantitative/Semi-quantitative (Colony Forming Unit)	Yes	Yes	yes	Yes	legionella, mycoplasma, bordetella, resp viruses	In-house lab developed test		no		Always	Always	Sometimes	Some or all must be present for diagnosis	Some or all must be present for diagnosis	Not part of diagnostic assessment	Always
13569159107	417151871	2022-10-12 00:59:46	2022-10-12 01:10:01	en	Intensivist				Consultant/Specialist in intensive care		>10	Australia	General ICU (mixed medical and surgical)	University/ Teaching Hospital	450	11	No	Yes	Yes	Yes	24 hours, 7 days/week	Intensivist	Pulmonologist from outside unit			Informal training	10	50	Quantitative/Semi-quantitative (Colony Forming Unit)	Quantitative/Semi-quantitative (Colony Forming Unit)	Quantitative/Semi-quantitative (Colony Forming Unit)	Quantitative/Semi-quantitative (Colony Forming Unit)	Quantitative/Semi-quantitative (Colony Forming Unit)	Yes	Yes	No	Yes		Multiplex used but unsure of name		No		Always	Always	Sometimes	Supportive for diagnosis but not essential	Some or all must be present for diagnosis	Not part of diagnostic assessment	Always
13569151356	417151871	2022-10-12 00:45:19	2022-10-12 00:51:44	en	Intensivist				Consultant/Specialist in intensive care		>10	Australia	General ICU (mixed medical and surgical)	University/ Teaching Hospital	661	12	No	Yes	Yes	Yes	24 hours, 7 days/week	Intensivist				Informal training	5	25	Quantitative/Semi-quantitative (Colony Forming Unit)	Quantitative/Semi-quantitative (Colony Forming Unit)	Quantitative/Semi-quantitative (Colony Forming Unit)	Qualitative (small, moderate, heavy growth)	Qualitative (small, moderate, heavy growth)	Yes	Yes	Yes	No	Mycoplasma Legionella (pneumo and longbeachiae) Chlamydia					Always	Always	Sometimes	Some or all must be present for diagnosis	Some or all must be present for diagnosis	Supportive for diagnosis but not essential	Always
13556938454	417151871	2022-09-21 00:58:27	2022-09-21 01:08:05	en	Intensivist			Emergency Physician	Consultant/Specialist in intensive care		>10	Australia	General ICU (mixed medical and surgical)	University/ Teaching Hospital	250	7	No	Yes	Yes	Yes	24 hours, 7 days/week	Intensivist				Formal training	8	160	Qualitative (small, moderate, heavy growth)	Don't know	Quantitative/Semi-quantitative (Colony Forming Unit)	Quantitative/Semi-quantitative (Colony Forming Unit)	Qualitative (small, moderate, heavy growth)	Yes	Yes	Yes	Yes	Mycoplasma	Multiplex used but unsure of name		Cost		Always	Always	Sometimes	Supportive for diagnosis but not essential	Supportive for diagnosis but not essential	Supportive for diagnosis but not essential	Mostly
13556270108	417151871	2022-09-20 02:45:40	2022-09-20 02:53:28	en	Intensivist				Consultant/Specialist in intensive care		5-10	Australia	General ICU (mixed medical and surgical)	Community District Hospital	650	16	No	Yes	Yes	Yes	24 hours, 7 days/week	Intensivist	Pulmonologist from outside unit			Informal training	5	20	Quantitative/Semi-quantitative (Colony Forming Unit)	Don't know	Quantitative/Semi-quantitative (Colony Forming Unit)	Quantitative/Semi-quantitative (Colony Forming Unit)	Quantitative/Semi-quantitative (Colony Forming Unit)	Yes	Yes	Yes	Yes	mycoplasm PCR	Multiplex used but unsure of name		no		Always	Always	Sometimes	Some or all must be present for diagnosis	Supportive for diagnosis but not essential	Not part of diagnostic assessment	Mostly
13552258683	417151871	2022-09-13 01:09:44	2022-09-13 06:15:52	en	Intensivist				Consultant/Specialist in intensive care		>10	Australia	General ICU (mixed medical and surgical)	University/ Teaching Hospital	264	10	No	Yes	Yes	Yes	24 hours, 7 days/week	Intensivist				Informal training	7	200	Qualitative (small, moderate, heavy growth)	This technique not used in my hospital	Qualitative (small, moderate, heavy growth)	Qualitative (small, moderate, heavy growth)	Qualitative (small, moderate, heavy growth)	Yes	Yes	Yes	Yes	mycoplasma pneunomia PCR, legionella PCR	Multiplex used but unsure of name		Specimen needs to be transferred to different facility		Always	Always	Sometimes	Some or all must be present for diagnosis	Some or all must be present for diagnosis	Supportive for diagnosis but not essential	Mostly
13551599334	417151871	2022-09-12 08:23:59	2022-09-12 08:34:39	en	Intensivist			internal medicine	Consultant/Specialist in intensive care		>10	Australia	General ICU (mixed medical and surgical)	University/ Teaching Hospital	350	26	Yes	Yes	Yes	Yes	24 hours, 7 days/week	Intensivist	Pulmonologist from outside unit			Formal training	8	60	Quantitative/Semi-quantitative (Colony Forming Unit)	Quantitative/Semi-quantitative (Colony Forming Unit)	Quantitative/Semi-quantitative (Colony Forming Unit)	Quantitative/Semi-quantitative (Colony Forming Unit)	Quantitative/Semi-quantitative (Colony Forming Unit)	Yes	Yes	Yes	Yes	multiple	Multiplex used but unsure of name	varies	cost		Always	Always	Mostly	Supportive for diagnosis but not essential	Supportive for diagnosis but not essential	Supportive for diagnosis but not essential	Always
13551575846	417151871	2022-09-12 06:54:48	2022-09-12 07:02:12	en	Intensivist				Consultant/Specialist in intensive care		>10	Australia	General ICU (mixed medical and surgical)	Community District Hospital	200	10	No	No	Yes	Yes	24 hours, 7 days/week	Intensivist				Informal training	9	80	Qualitative (small, moderate, heavy growth)	Qualitative (small, moderate, heavy growth)	Qualitative (small, moderate, heavy growth)	Qualitative (small, moderate, heavy growth)	Qualitative (small, moderate, heavy growth)	Yes	Yes	Yes	Yes	Mycoplasma, Melioid, PCJ	Multiplex used but unsure of name		No		Always	Always	Sometimes	Some or all must be present for diagnosis	Some or all must be present for diagnosis	Not part of diagnostic assessment	Always
13551562580	417151871	2022-09-12 05:58:57	2022-09-12 06:05:11	en	Intensivist				Consultant/Specialist in intensive care		>10	Australia	General ICU (mixed medical and surgical)	University/ Teaching Hospital	900	30	Yes	Yes	Yes	Yes	24 hours, 7 days/week	Intensivist				Informal training	9	60	Qualitative (small, moderate, heavy growth)	Don't know	Quantitative/Semi-quantitative (Colony Forming Unit)	Positive/Negative	Positive/Negative	No	Yes	No	Yes		Multiplex used but unsure of name		no		Always	Always	Sometimes	Supportive for diagnosis but not essential	Some or all must be present for diagnosis	Not part of diagnostic assessment	Sometimes
13551502011	417151871	2022-09-12 02:14:02	2022-09-12 03:10:16	en	Intensivist				Consultant/Specialist in intensive care		>10	Australia	General ICU (mixed medical and surgical)	Community District Hospital	120	7	No	No	Yes	Yes	24 hours, 7 days/week	Intensivist				Informal training	10	100	Don't know	Don't know	Don't know	Quantitative/Semi-quantitative (Colony Forming Unit)	Don't know	Yes	Yes	Yes	Yes	Legionella spp Meningococcus Coxiella burnettii	Multiplex used but unsure of name		No		Always	Always	Never	Some or all must be present for diagnosis	Some or all must be present for diagnosis	Not part of diagnostic assessment	Mostly
13551496194	417151871	2022-09-12 01:55:39	2022-09-12 03:05:29	en	Intensivist				Consultant/Specialist in intensive care		5-10	Australia	General ICU (mixed medical and surgical)	Community District Hospital	257	8	No	Yes	Yes	Yes	24 hours, 7 days/week	Intensivist				Informal training	7	50	Qualitative (small, moderate, heavy growth)	This technique not used in my hospital	Quantitative/Semi-quantitative (Colony Forming Unit)	Positive/Negative	Positive/Negative	Yes	Yes	Yes	Yes		Multiplex used but unsure of name		Nil		Always	Always	Never	Some or all must be present for diagnosis	Some or all must be present for diagnosis	Not part of diagnostic assessment	Always
13551494101	417151871	2022-09-12 01:49:39	2022-09-12 02:09:29	en	Intensivist				Consultant/Specialist in intensive care		>10	Australia	General ICU (mixed medical and surgical)	Community District Hospital	250	10	No	Yes	Yes	Yes	24 hours, 7 days/week	Intensivist				Informal training	5	50	Qualitative (small, moderate, heavy growth)	Qualitative (small, moderate, heavy growth)	Qualitative (small, moderate, heavy growth)	Positive/Negative	Quantitative/Semi-quantitative (Colony Forming Unit)	Yes	Yes	Yes	Yes	Mycoplasma Chlamydia pneumonia Legionella	Multiplex used but unsure of name		No		Always	Always	Sometimes	Supportive for diagnosis but not essential	Some or all must be present for diagnosis	Not part of diagnostic assessment	Always
13551488519	417151871	2022-09-12 01:34:18	2022-09-12 01:41:22	en	Intensivist				Consultant/Specialist in intensive care		>10	Australia	General ICU (mixed medical and surgical)	Community District Hospital	250	10	No	No	Yes	Yes	24 hours, 7 days/week	Intensivist				Informal training	9	100	Qualitative (small, moderate, heavy growth)	This technique not used in my hospital	Qualitative (small, moderate, heavy growth)	Positive/Negative	Qualitative (small, moderate, heavy growth)	Yes	Yes	Yes	Yes	mycoplasma, legionella, chlamydia + resp viruses, SARS-CoV-2 - others can be done on request	Multiplex used but unsure of name		no, we do it routinely		Always	Always	Sometimes	Some or all must be present for diagnosis	Some or all must be present for diagnosis	Not part of diagnostic assessment	Always
13580884543	417151871	2022-11-02 02:37:19	2022-11-02 02:42:58	en	Intensivist				Trainee/Resident in intensive care		5-10	Australia	General ICU (mixed medical and surgical)	University/ Teaching Hospital	800	24	No	Yes	Yes	Yes	24 hours, 7 days/week	Intensivist	Pulmonologist from outside unit			Formal training	10	60	Positive/Negative	This technique not used in my hospital	Quantitative/Semi-quantitative (Colony Forming Unit)	Positive/Negative	Positive/Negative	Yes	Yes	Yes	Yes	Mycoplasma, chlamydia, legionella.	Multiplex used but unsure of name		cost		Always	Always	Mostly	Supportive for diagnosis but not essential	Supportive for diagnosis but not essential	Supportive for diagnosis but not essential	Always
13587584087	417151871	2022-11-14 03:30:44	2022-11-14 05:33:48	en	Intensivist				Consultant/Specialist in intensive care		< 5	Australia	General ICU (mixed medical and surgical)	University/ Teaching Hospital	600	27	Yes	Yes	Yes	Yes	24 hours, 7 days/week	Intensivist	Pulmonologist from outside unit			Informal training	6	50	Quantitative/Semi-quantitative (Colony Forming Unit)	Don't know	Quantitative/Semi-quantitative (Colony Forming Unit)	Quantitative/Semi-quantitative (Colony Forming Unit)	Quantitative/Semi-quantitative (Colony Forming Unit)	Yes	Yes	Yes	Yes	PCJ	Multiplex used but unsure of name		Cost		Always	Always	Never	Supportive for diagnosis but not essential	Some or all must be present for diagnosis	Not part of diagnostic assessment	Always
13587553113	417151871	2022-11-14 03:12:17	2022-11-14 03:18:43	en	Intensivist				Consultant/Specialist in intensive care		5-10	Australia	General ICU (mixed medical and surgical)	University/ Teaching Hospital	600	48	Yes	Yes	Yes	Yes	24 hours, 7 days/week	Intensivist	Pulmonologist from outside unit			Informal training	7	80	Positive/Negative	This technique not used in my hospital	Positive/Negative	Positive/Negative	Positive/Negative	No	Yes	Yes	Yes	Streptococcus pneumoniae	Multiplex used but unsure of name		N/a		Always	Always	Sometimes	Some or all must be present for diagnosis	Some or all must be present for diagnosis	Supportive for diagnosis but not essential	Always
13586928880	417151871	2022-11-12 11:25:28	2022-11-12 11:33:32	en	Intensivist				Trainee/Resident in intensive care		5-10	Australia	General ICU (mixed medical and surgical)	University/ Teaching Hospital	550	42	Yes	Yes	Yes	Yes	24 hours, 7 days/week	Intensivist	Pulmonologist from outside unit			Informal training	5	20	Quantitative/Semi-quantitative (Colony Forming Unit)	Quantitative/Semi-quantitative (Colony Forming Unit)	Quantitative/Semi-quantitative (Colony Forming Unit)	Positive/Negative	Quantitative/Semi-quantitative (Colony Forming Unit)	Yes	Yes	No	Yes		Multiplex used but unsure of name		no		Always	Always	Sometimes	Some or all must be present for diagnosis	Some or all must be present for diagnosis	Not part of diagnostic assessment	Mostly
13586326334	417151871	2022-11-11 03:43:54	2022-11-11 03:51:57	en	Intensivist		Anaesthetist		Consultant/Specialist in intensive care		>10	Australia	General ICU (mixed medical and surgical)	Community District Hospital	200	9	No	Yes	Yes	Yes	Specific hours, every day	Intensivist				Informal training	10	20	Qualitative (small, moderate, heavy growth)	Qualitative (small, moderate, heavy growth)	Qualitative (small, moderate, heavy growth)	Positive/Negative	Qualitative (small, moderate, heavy growth)	Yes	Yes	No	Yes		Multiplex used but unsure of name		samples sent away for diagnostics		Mostly	Mostly	Always	Some or all must be present for diagnosis	Some or all must be present for diagnosis	Some or all must be present for diagnosis	Mostly
13586285196	417151871	2022-11-11 01:35:19	2022-11-11 01:49:38	en	Intensivist				Consultant/Specialist in intensive care		>10	Australia	General ICU (mixed medical and surgical)	University/ Teaching Hospital	640	32	Yes	Yes	Yes	Yes	24 hours, 7 days/week	Intensivist				Formal training	10	60	Quantitative/Semi-quantitative (Colony Forming Unit)	This technique not used in my hospital	Quantitative/Semi-quantitative (Colony Forming Unit)	Quantitative/Semi-quantitative (Colony Forming Unit)	Quantitative/Semi-quantitative (Colony Forming Unit)	No	Yes	No	Yes		Multiplex used but unsure of name		No		Always	Always	Sometimes	Some or all must be present for diagnosis	Some or all must be present for diagnosis	Not part of diagnostic assessment	Always
13586206373	417151871	2022-11-10 22:46:21	2022-11-10 22:56:06	en	Intensivist				Consultant/Specialist in intensive care		>10	Australia	General ICU (mixed medical and surgical)	University/ Teaching Hospital	800	30	Yes	Yes	Yes	Yes	24 hours, 7 days/week	Intensivist				Informal training	8	20	Qualitative (small, moderate, heavy growth)	Qualitative (small, moderate, heavy growth)	Qualitative (small, moderate, heavy growth)	Qualitative (small, moderate, heavy growth)	Qualitative (small, moderate, heavy growth)	Yes	Yes	Don't know	Yes		Biofire Filmarray				Always	Always	Sometimes	Supportive for diagnosis but not essential	Some or all must be present for diagnosis	Not part of diagnostic assessment	Always
13586095852	417151871	2022-11-10 19:22:46	2022-11-10 19:42:44	en	Intensivist				Trainee/Resident in intensive care		>10	Australia	General ICU (mixed medical and surgical)	University/ Teaching Hospital	800	38	Yes	Yes	Yes	Yes	24 hours, 7 days/week	Intensivist				Informal training	7	60	Qualitative (small, moderate, heavy growth)	Qualitative (small, moderate, heavy growth)	Quantitative/Semi-quantitative (Colony Forming Unit)	Quantitative/Semi-quantitative (Colony Forming Unit)	Quantitative/Semi-quantitative (Colony Forming Unit)	Yes	Yes	No	Yes		Multiplex used but unsure of name		Multiplex primarily used for respiratory viruses, lack of understanding amongst ICU staff re: additional atypical organisms (e.g chlamydia)		Always	Always	Never	Some or all must be present for diagnosis	Some or all must be present for diagnosis	Not part of diagnostic assessment	Mostly
13586039148	417151871	2022-11-10 17:56:20	2022-11-10 18:00:20	en	Intensivist				Consultant/Specialist in intensive care		>10	Australia	General ICU (mixed medical and surgical)	University/ Teaching Hospital	500	42	Yes	Yes	Yes	Yes	24 hours, 7 days/week	Intensivist	Pulmonologist from outside unit	Diagnostic Bronchoscopy not performed on unit		Informal training	8	20	Quantitative/Semi-quantitative (Colony Forming Unit)	Quantitative/Semi-quantitative (Colony Forming Unit)	Quantitative/Semi-quantitative (Colony Forming Unit)	Quantitative/Semi-quantitative (Colony Forming Unit)	Quantitative/Semi-quantitative (Colony Forming Unit)	Yes	Yes	Don't know	Yes		Biofire Filmarray		no		Always	Always	Sometimes	Some or all must be present for diagnosis	Some or all must be present for diagnosis	Supportive for diagnosis but not essential	Always
13585761686	417151871	2022-11-10 08:37:00	2022-11-10 15:40:30	en	Intensivist				Consultant/Specialist in intensive care		>10	Australia	General ICU (mixed medical and surgical)	University/ Teaching Hospital	700	65	Yes	Yes	Yes	Yes	24 hours, 7 days/week	Intensivist				Formal training	9	20	Qualitative (small, moderate, heavy growth)	Don't know	Qualitative (small, moderate, heavy growth)	Quantitative/Semi-quantitative (Colony Forming Unit)	Qualitative (small, moderate, heavy growth)	Yes	Yes	Yes	Don't know						Always	Always	Sometimes	Supportive for diagnosis but not essential	Some or all must be present for diagnosis	Supportive for diagnosis but not essential	Mostly
13585902348	417151871	2022-11-10 14:24:40	2022-11-10 14:30:34	en	Intensivist				Consultant/Specialist in intensive care		>10	Australia	General ICU (mixed medical and surgical)	University/ Teaching Hospital		27	Yes	Yes	Yes	Yes	Specific weekdays only		Pulmonologist from outside unit						Quantitative/Semi-quantitative (Colony Forming Unit)	Qualitative (small, moderate, heavy growth)	Quantitative/Semi-quantitative (Colony Forming Unit)	Positive/Negative	Positive/Negative	No	No	No	No						Mostly	Always	Sometimes	Supportive for diagnosis but not essential	Supportive for diagnosis but not essential	Supportive for diagnosis but not essential	Mostly
13585823545	417151871	2022-11-10 11:25:15	2022-11-10 11:37:09	en	Intensivist				Consultant/Specialist in intensive care		< 5	Australia	General ICU (mixed medical and surgical)	University/ Teaching Hospital	550	27	No	Yes	Yes	Yes	24 hours, 7 days/week	Intensivist	Pulmonologist from outside unit			Informal training	4	30	Qualitative (small, moderate, heavy growth)	Qualitative (small, moderate, heavy growth)	Quantitative/Semi-quantitative (Colony Forming Unit)	Positive/Negative	Quantitative/Semi-quantitative (Colony Forming Unit)	Yes	Yes	Yes	Yes	influenza, SARS-CoV-2	Multiplex used but unsure of name		No		Always	Mostly	Sometimes	Some or all must be present for diagnosis	Supportive for diagnosis but not essential	Not part of diagnostic assessment	Always
13585748636	417151871	2022-11-10 07:51:09	2022-11-10 07:58:11	en	Intensivist				Consultant/Specialist in intensive care		>10	Australia	General ICU (mixed medical and surgical)	Community District Hospital	530	15	No	Yes	Yes	Yes	Specific hours, every day	Intensivist	Pulmonologist from outside unit			Informal training	7	50	Qualitative (small, moderate, heavy growth)	Qualitative (small, moderate, heavy growth)	Positive/Negative	Positive/Negative	Positive/Negative	Yes	Don't know	Don't know	Don't know						Always	Always	Never	Supportive for diagnosis but not essential	Supportive for diagnosis but not essential	Not part of diagnostic assessment	Mostly
13585741371	417151871	2022-11-10 07:23:01	2022-11-10 07:33:53	en	Intensivist				Trainee/Resident in intensive care		5-10	Australia	General ICU (mixed medical and surgical)	University/ Teaching Hospital	600	30	Yes	Yes	Yes	Yes	24 hours, 7 days/week	Intensivist				Informal training	5	20	Qualitative (small, moderate, heavy growth)	Qualitative (small, moderate, heavy growth)	Qualitative (small, moderate, heavy growth)	Positive/Negative	Qualitative (small, moderate, heavy growth)	Yes	Yes	Don't know	Yes		Biofire Filmarray		No. It’s new, but now widely used		Always	Always	Sometimes	Some or all must be present for diagnosis	Some or all must be present for diagnosis	Not part of diagnostic assessment	Always
13585741079	417151871	2022-11-10 07:22:01	2022-11-10 07:30:39	en	Intensivist	Respiratory Physician			Consultant/Specialist in intensive care		>10	Australia	General ICU (mixed medical and surgical)	University/ Teaching Hospital	400	18	No	Yes	Yes	Yes	24 hours, 7 days/week	Intensivist				Formal training	10	120	Qualitative (small, moderate, heavy growth)	Qualitative (small, moderate, heavy growth)	Qualitative (small, moderate, heavy growth)	Quantitative/Semi-quantitative (Colony Forming Unit)	Quantitative/Semi-quantitative (Colony Forming Unit)	Yes	Yes	Yes	Yes	Burkholderia pseudomallei	Biofire Filmarray		No		Always	Always	Sometimes	Some or all must be present for diagnosis	Supportive for diagnosis but not essential	Supportive for diagnosis but not essential	Always
13585739482	417151871	2022-11-10 07:15:10	2022-11-10 07:23:08	en	Intensivist				Trainee/Resident in intensive care		< 5	Australia	General ICU (mixed medical and surgical)	University/ Teaching Hospital	700	28	Yes	Yes	Yes	Yes	24 hours, 7 days/week	Intensivist				Informal training	5	40	Qualitative (small, moderate, heavy growth)	Qualitative (small, moderate, heavy growth)	Qualitative (small, moderate, heavy growth)	Positive/Negative	Positive/Negative	Yes	Yes	Yes	Yes	Aspergillus	Multiplex used but unsure of name		No		Always	Always	Sometimes	Some or all must be present for diagnosis	Some or all must be present for diagnosis	Not part of diagnostic assessment	Always
13585736092	417151871	2022-11-10 07:01:38	2022-11-10 07:08:45	en	Intensivist		Anaesthetist		Consultant/Specialist in intensive care		>10	Australia	General ICU (mixed medical and surgical)	Community District Hospital	250	12	No	Yes	Yes	Yes	Specific hours, every day		Pulmonologist from outside unit			Informal training	7	15	Qualitative (small, moderate, heavy growth)	Qualitative (small, moderate, heavy growth)	Qualitative (small, moderate, heavy growth)	Qualitative (small, moderate, heavy growth)	Qualitative (small, moderate, heavy growth)	Yes	Yes	Don't know	Don't know						Always	Always	Never	Some or all must be present for diagnosis	Some or all must be present for diagnosis	Not part of diagnostic assessment	Always
13585733458	417151871	2022-11-10 06:49:48	2022-11-10 06:56:55	en	Intensivist				Consultant/Specialist in intensive care		>10	Australia	General ICU (mixed medical and surgical)	University/ Teaching Hospital	400	16	No	Yes	Yes	Yes	24 hours, 7 days/week	Intensivist	Pulmonologist from outside unit			Informal training	5	40	Qualitative (small, moderate, heavy growth)	Qualitative (small, moderate, heavy growth)	Quantitative/Semi-quantitative (Colony Forming Unit)	Qualitative (small, moderate, heavy growth)	Qualitative (small, moderate, heavy growth)	Yes	Yes	Yes	Yes		Other commercial assay (please specify)	Gene Xpert	Cost		Always	Always	Sometimes	Supportive for diagnosis but not essential	Some or all must be present for diagnosis	Not part of diagnostic assessment	Always
13585731259	417151871	2022-11-10 06:39:48	2022-11-10 06:55:40	en	Intensivist				Consultant/Specialist in intensive care		>10	Australia	General ICU (mixed medical and surgical)	University/ Teaching Hospital	700	24	No	Yes	Yes	Yes	24 hours, 7 days/week	Intensivist				Formal training	9	100	Qualitative (small, moderate, heavy growth)	This technique not used in my hospital	Qualitative (small, moderate, heavy growth)	Qualitative (small, moderate, heavy growth)	Qualitative (small, moderate, heavy growth)	Yes	Yes	No	Yes		Biofire Filmarray		Not for clinicians		Always	Always	Never	Some or all must be present for diagnosis	Some or all must be present for diagnosis	Not part of diagnostic assessment	Always
13585731939	417151871	2022-11-10 06:42:40	2022-11-10 06:48:07	en	Intensivist				Consultant/Specialist in intensive care		>10	Australia	General ICU (mixed medical and surgical)	University/ Teaching Hospital	600	16	Yes	No	No	Yes	24 hours, 7 days/week	Intensivist				Formal training	8	50	Qualitative (small, moderate, heavy growth)	Qualitative (small, moderate, heavy growth)	Don't know	Positive/Negative	Positive/Negative	Yes	Yes	No	No						Always	Always	Never	Supportive for diagnosis but not essential	Supportive for diagnosis but not essential	Not part of diagnostic assessment	Always
13585728940	417151871	2022-11-10 06:28:59	2022-11-10 06:34:17	en	Intensivist				Trainee/Resident in intensive care		5-10	Australia	General ICU (mixed medical and surgical)	University/ Teaching Hospital		15	No	Yes	Yes	Yes	24 hours, 7 days/week	Intensivist	Pulmonologist from outside unit	Diagnostic Bronchoscopy not performed on unit		Informal training	5	60	Qualitative (small, moderate, heavy growth)	Qualitative (small, moderate, heavy growth)	Qualitative (small, moderate, heavy growth)	Qualitative (small, moderate, heavy growth)	Qualitative (small, moderate, heavy growth)	Yes	Yes	Yes	Yes	SARS CoV-2, Influenza	Multiplex used but unsure of name		Time to return of results		Always	Always	Sometimes	Supportive for diagnosis but not essential	Supportive for diagnosis but not essential	Supportive for diagnosis but not essential	Mostly
13585724830	417151871	2022-11-10 06:10:54	2022-11-10 06:19:23	en	Intensivist				Consultant/Specialist in intensive care		>10	Australia	General ICU (mixed medical and surgical)	University/ Teaching Hospital	650	58	Yes	Yes	Yes	Yes	24 hours, 7 days/week	Intensivist				Informal training	7	20	Positive/Negative	Positive/Negative	Positive/Negative	Positive/Negative	Positive/Negative	Yes	Yes	Yes	Yes	SARS-CoV-2, influenza	Multiplex used but unsure of name		We do not have in house access to biofire (can send away in very rare circumstances, but can order a full resp viral panel PCR. This usually takes 24-72 hours		Always	Always	Never	Some or all must be present for diagnosis	Some or all must be present for diagnosis	Not part of diagnostic assessment	Mostly
13585721868	417151871	2022-11-10 05:57:54	2022-11-10 06:04:08	en	Intensivist				Consultant/Specialist in intensive care		>10	Australia	General ICU (mixed medical and surgical)	University/ Teaching Hospital	400	20	No	Yes	Yes	Yes	24 hours, 7 days/week	Intensivist	Pulmonologist from outside unit	Diagnostic Bronchoscopy not performed on unit		Formal training	10	20	Qualitative (small, moderate, heavy growth)	Qualitative (small, moderate, heavy growth)	Qualitative (small, moderate, heavy growth)	Qualitative (small, moderate, heavy growth)	Qualitative (small, moderate, heavy growth)	Yes	Yes	No	Yes		Biofire Filmarray		no		Always	Always	Sometimes	Some or all must be present for diagnosis	Supportive for diagnosis but not essential	Supportive for diagnosis but not essential	Always
13585720485	417151871	2022-11-10 05:48:56	2022-11-10 06:00:24	en	Intensivist				Consultant/Specialist in intensive care		< 5	Australia	General ICU (mixed medical and surgical)	University/ Teaching Hospital	520	24	Yes	Yes	Yes	Yes	24 hours, 7 days/week	Intensivist	Pulmonologist from outside unit	Diagnostic Bronchoscopy not performed on unit		Formal training	8	150	Qualitative (small, moderate, heavy growth)	Don't know	Quantitative/Semi-quantitative (Colony Forming Unit)	Quantitative/Semi-quantitative (Colony Forming Unit)	Quantitative/Semi-quantitative (Colony Forming Unit)	Yes	Yes		Yes		Biofire Filmarray		no		Always	Always	Sometimes	Supportive for diagnosis but not essential	Some or all must be present for diagnosis	Some or all must be present for diagnosis	Always
13585720020	417151871	2022-11-10 05:49:08	2022-11-10 06:00:02	en	Intensivist				Trainee/Resident in intensive care		5-10	Australia	General ICU (mixed medical and surgical)	University/ Teaching Hospital	800	48	Yes	Yes	Yes	Yes	24 hours, 7 days/week	Intensivist	Pulmonologist from outside unit			Informal training	5	60	Qualitative (small, moderate, heavy growth)	Qualitative (small, moderate, heavy growth)	Quantitative/Semi-quantitative (Colony Forming Unit)	Positive/Negative	Qualitative (small, moderate, heavy growth)	Yes	Yes	Yes	Yes	SARS-CoV-2, PCJ	Multiplex used but unsure of name		unsure		Always	Always	Sometimes	Supportive for diagnosis but not essential	Supportive for diagnosis but not essential	Supportive for diagnosis but not essential	Always
13557242700	417151871	2022-09-21 14:48:47	2022-09-21 15:01:42	tr		Respiratory Physician			Consultant/Specialist in intensive care		< 5	Azerbaijan	General ICU (mixed medical and surgical)	Community District Hospital	44	8	No	No	Yes	Yes	Specific hours, every day	Intensivist				No training	0	NA	Quantitative/Semi-quantitative (Colony Forming Unit)	Quantitative/Semi-quantitative (Colony Forming Unit)	Quantitative/Semi-quantitative (Colony Forming Unit)	Quantitative/Semi-quantitative (Colony Forming Unit)	Quantitative/Semi-quantitative (Colony Forming Unit)	No	Yes	Yes	No	SARS CoV 2 İnfluenza respiratory viruses			Cost		Always	Always	Sometimes	Some or all must be present for diagnosis	Supportive for diagnosis but not essential	Not part of diagnostic assessment	Sometimes
13566812544	417151871	2022-10-07 14:24:00	2022-10-07 14:35:26	en				internal medicine	Consultant/Specialist in intensive care	Consultant Acute Medicine	>10	Bahrain	Medical ICU	University/ Teaching Hospital	1200	23	No	No	Yes	No			Pulmonologist from outside unit			No training	0	10		Don't know	Don't know	Don't know	Don't know	Yes	Yes	No	No						Mostly	Mostly	Never	Some or all must be present for diagnosis	Some or all must be present for diagnosis	Some or all must be present for diagnosis	Always
13560136896	417151871	2022-09-26 20:36:21	2022-09-26 20:50:44	en	Intensivist				Consultant/Specialist in intensive care		< 5	Bangladesh	General ICU (mixed medical and surgical)	University/ Teaching Hospital		10	No	Yes	Yes	Yes	Specific weekdays only		Pulmonologist from outside unit			Formal training	5	24	Quantitative/Semi-quantitative (Colony Forming Unit)	Quantitative/Semi-quantitative (Colony Forming Unit)	Quantitative/Semi-quantitative (Colony Forming Unit)	Quantitative/Semi-quantitative (Colony Forming Unit)	Quantitative/Semi-quantitative (Colony Forming Unit)	Yes	Don't know	Yes	Yes	Streptococcus pneumoniae	Qiagen RespiFinder		Lack of Expertise		Mostly	Sometimes	Mostly	Supportive for diagnosis but not essential	Some or all must be present for diagnosis	Some or all must be present for diagnosis	Mostly
13559372837	417151871	2022-09-25 10:04:35	2022-09-25 10:13:56	en	Intensivist		Anaesthetist		Trainee/Resident in intensive care		5-10	Bangladesh	General ICU (mixed medical and surgical)	University/ Teaching Hospital		10	No	Yes	Yes	No	Specific weekdays only			Diagnostic Bronchoscopy not performed on unit		No training	1	5	Quantitative/Semi-quantitative (Colony Forming Unit)	Don't know	Don't know	Quantitative/Semi-quantitative (Colony Forming Unit)	Quantitative/Semi-quantitative (Colony Forming Unit)	No	No	No	yes		In-house lab developed test		Yes		Mostly	Mostly	Sometimes	Supportive for diagnosis but not essential	Supportive for diagnosis but not essential	Supportive for diagnosis but not essential	Mostly
13550484540	417151871	2022-09-09 17:05:30	2022-09-25 09:28:44	en	Intensivist				Consultant/Specialist in intensive care		< 5	Bangladesh	General ICU (mixed medical and surgical)	University/ Teaching Hospital	500	12	No	Yes	Yes	No				Diagnostic Bronchoscopy not performed on unit		Formal training	5	10	Positive/Negative	Positive/Negative	Positive/Negative	Positive/Negative	Positive/Negative	Don't know	Don't know	No	No				Cost		Always	Mostly	Sometimes	Some or all must be present for diagnosis	Some or all must be present for diagnosis	Some or all must be present for diagnosis	Sometimes
13559362546	417151871	2022-09-25 09:13:38	2022-09-25 09:22:51	en	Intensivist				Consultant/Specialist in intensive care		< 5	Bangladesh	Medical ICU	University/ Teaching Hospital	100	12	No	Yes	No	No			Pulmonologist from outside unit			No training	2	NA	Positive/Negative			Qualitative (small, moderate, heavy growth)	Qualitative (small, moderate, heavy growth)	No	No	No		NA					Sometimes	Sometimes	Sometimes		Supportive for diagnosis but not essential	Some or all must be present for diagnosis	Sometimes
13551695977	417151871	2022-09-12 12:43:48	2022-09-12 12:56:39	en	Intensivist				Trainee/Resident in intensive care		< 5	Bangladesh	General ICU (mixed medical and surgical)	University/ Teaching Hospital	700	20	No	Yes	Yes	No			Pulmonologist from outside unit			Informal training	2	NA	This technique not used in my hospital	This technique not used in my hospital	This technique not used in my hospital	This technique not used in my hospital	This technique not used in my hospital	Don't know	Don't know	Don't know	Don't know						Always	Always	Sometimes	Supportive for diagnosis but not essential	Supportive for diagnosis but not essential	Supportive for diagnosis but not essential	Always
13550821652	417151871	2022-09-10 07:58:43	2022-09-10 08:08:24	en	Intensivist				Trainee/Resident in intensive care		< 5	Bangladesh	General ICU (mixed medical and surgical)	University/ Teaching Hospital		30	No	Yes	Yes	No	Specific weekdays only			Diagnostic Bronchoscopy not performed on unit		Informal training	5	3	Quantitative/Semi-quantitative (Colony Forming Unit)	Quantitative/Semi-quantitative (Colony Forming Unit)	Quantitative/Semi-quantitative (Colony Forming Unit)	Quantitative/Semi-quantitative (Colony Forming Unit)	Quantitative/Semi-quantitative (Colony Forming Unit)	Yes	Yes	Yes	Yes	NA	In-house lab developed test		Cost		Always	Always	Always	Some or all must be present for diagnosis	Some or all must be present for diagnosis	Supportive for diagnosis but not essential	Always
13550783579	417151871	2022-09-10 04:19:23	2022-09-10 04:33:46	en	Intensivist				Consultant/Specialist in intensive care		5-10	Bangladesh	General ICU (mixed medical and surgical)	University/ Teaching Hospital	200	6	No	Yes	No	No	24 hours, 7 days/week			Diagnostic Bronchoscopy not performed on unit		Informal training		NA	Quantitative/Semi-quantitative (Colony Forming Unit)		Don't know
13550744145	417151871	2022-09-10 01:37:45	2022-09-10 01:52:24	en	Intensivist				Consultant/Specialist in intensive care		< 5	Bangladesh	General ICU (mixed medical and surgical)	Community District Hospital	450	16	No	No	Yes	Yes	Specific hours, every day		Pulmonologist from outside unit			Informal training	5	5	Qualitative (small, moderate, heavy growth)	Qualitative (small, moderate, heavy growth)	Qualitative (small, moderate, heavy growth)	Qualitative (small, moderate, heavy growth)	Qualitative (small, moderate, heavy growth)	No	No	Yes	No	CMV, SARS-CoV-2					Always	Always	Sometimes	Supportive for diagnosis but not essential	Some or all must be present for diagnosis	Supportive for diagnosis but not essential	Always
13550641804	417151871	2022-09-09 21:31:30	2022-09-09 21:41:52	en	Intensivist				Other (please specify)	Medical officer	< 5	Bangladesh	General ICU (mixed medical and surgical)	Community District Hospital	100	9	No	Yes	No	No						Formal training	4	NA	Don't know	Don't know	This technique not used in my hospital	Quantitative/Semi-quantitative (Colony Forming Unit)	Quantitative/Semi-quantitative (Colony Forming Unit)	Yes	Don't know	Yes	Don't know						Mostly	Always	Mostly	Supportive for diagnosis but not essential		Supportive for diagnosis but not essential	Sometimes
13550503929	417151871	2022-09-09 17:32:14	2022-09-09 17:44:22	en	Intensivist				Consultant/Specialist in intensive care		>10	Bangladesh	General ICU (mixed medical and surgical)	University/ Teaching Hospital	1200	45	No	Yes	No	Yes	Specific weekdays only		Pulmonologist from outside unit			Informal training	5	100	Qualitative (small, moderate, heavy growth)	Don't know	Don't know	Positive/Negative	Positive/Negative	No	No	Yes	Don't know	SARS-CoV-2			Cost		Mostly	Mostly	Sometimes	Some or all must be present for diagnosis	Some or all must be present for diagnosis	Supportive for diagnosis but not essential	Mostly
13572766508	417151871	2022-10-18 16:49:32	2022-10-18 17:19:05	en	Intensivist			Haematologist	Consultant/Specialist in intensive care		>10	Belgium	General ICU (mixed medical and surgical)	University/ Teaching Hospital	900	58	Yes	Yes	Yes	Yes	24 hours, 7 days/week	Intensivist	Pulmonologist from outside unit			Informal training	7	70	Quantitative/Semi-quantitative (Colony Forming Unit)	Quantitative/Semi-quantitative (Colony Forming Unit)	Quantitative/Semi-quantitative (Colony Forming Unit)	Positive/Negative	Qualitative (small, moderate, heavy growth)	Yes	Yes	Yes	Yes	Legionella Nocardia	Biofire Filmarray		cost		Always	Always	Mostly	Some or all must be present for diagnosis	Some or all must be present for diagnosis	Supportive for diagnosis but not essential	Always
13572159904	417151871	2022-10-17 18:42:09	2022-10-17 18:56:11	en	Intensivist				Consultant/Specialist in intensive care		>10	Belgium	General ICU (mixed medical and surgical)	Community District Hospital	450	24	No	Yes	Yes	Yes	Specific hours, every day		Pulmonologist from outside unit			No training	6	10	Qualitative (small, moderate, heavy growth)	Qualitative (small, moderate, heavy growth)	Quantitative/Semi-quantitative (Colony Forming Unit)	Positive/Negative	Qualitative (small, moderate, heavy growth)	Yes	Yes	Don't know	Don't know						Always	Mostly	Never	Some or all must be present for diagnosis	Supportive for diagnosis but not essential	Supportive for diagnosis but not essential	Always
13571908820	417151871	2022-10-17 11:06:04	2022-10-17 11:26:02	en	Intensivist		Anaesthetist		Consultant/Specialist in intensive care		5-10	Belgium	General ICU (mixed medical and surgical)	University/ Teaching Hospital	650	26	No	No	Yes	Yes	24 hours, 7 days/week	Intensivist	Pulmonologist from outside unit			Informal training	7	20	Quantitative/Semi-quantitative (Colony Forming Unit)	Quantitative/Semi-quantitative (Colony Forming Unit)	Quantitative/Semi-quantitative (Colony Forming Unit)	Quantitative/Semi-quantitative (Colony Forming Unit)	Quantitative/Semi-quantitative (Colony Forming Unit)	Yes	Yes	Yes	Yes	Aspergillus, PCJ	Multiplex used but unsure of name		/		Always	Always	Sometimes	Some or all must be present for diagnosis	Supportive for diagnosis but not essential	Supportive for diagnosis but not essential	Always
13570033556	417151871	2022-10-13 12:41:06	2022-10-13 12:48:20	en	Intensivist				Consultant/Specialist in intensive care		>10	Belgium	General ICU (mixed medical and surgical)	University/ Teaching Hospital	1100	31	No	Yes	Yes	Yes	24 hours, 7 days/week		Pulmonologist from outside unit			Informal training	8	20	Qualitative (small, moderate, heavy growth)	Qualitative (small, moderate, heavy growth)	Qualitative (small, moderate, heavy growth)	Qualitative (small, moderate, heavy growth)	Qualitative (small, moderate, heavy growth)	Yes	Yes		Yes		Multiplex used but unsure of name				Always	Always	Never	Some or all must be present for diagnosis	Supportive for diagnosis but not essential	Not part of diagnostic assessment	Always
13569963375	417151871	2022-10-13 09:32:21	2022-10-13 10:08:05	en	Intensivist			Emergency Physician	Consultant/Specialist in intensive care		< 5	Belgium	General ICU (mixed medical and surgical)	University/ Teaching Hospital	721	24	Yes	Yes	Yes	Yes	24 hours, 7 days/week	Intensivist	Pulmonologist from outside unit			Informal training	6	20	Qualitative (small, moderate, heavy growth)	This technique not used in my hospital	Qualitative (small, moderate, heavy growth)	Qualitative (small, moderate, heavy growth)	Qualitative (small, moderate, heavy growth)	Don't know	Yes	Yes	Yes	Legionella and others	Multiplex used but unsure of name		cost		Always	Always	Sometimes	Some or all must be present for diagnosis	Supportive for diagnosis but not essential	Supportive for diagnosis but not essential	Always
13569536071	417151871	2022-10-12 17:10:12	2022-10-12 17:23:51	en	Intensivist			internal medicine	Consultant/Specialist in intensive care		< 5	Belgium	General ICU (mixed medical and surgical)	University/ Teaching Hospital	721	42	Yes	No	Yes	Yes	24 hours, 7 days/week	Intensivist	Pulmonologist from outside unit			Formal training	9	30	Quantitative/Semi-quantitative (Colony Forming Unit)	This technique not used in my hospital	Quantitative/Semi-quantitative (Colony Forming Unit)	Quantitative/Semi-quantitative (Colony Forming Unit)	Quantitative/Semi-quantitative (Colony Forming Unit)	No	Yes	Yes	Yes	Legionella, CMV, toxoplasma	In-house lab developed test		cost		Mostly	Always	Sometimes	Some or all must be present for diagnosis	Supportive for diagnosis but not essential	Supportive for diagnosis but not essential	Always
13569023799	417151871	2022-10-11 20:58:38	2022-10-11 21:04:07	en	Intensivist		Anaesthetist		Consultant/Specialist in intensive care		5-10	Belgium	General ICU (mixed medical and surgical)	University/ Teaching Hospital		6	Yes	Yes	Yes	Yes	24 hours, 7 days/week	Intensivist				Informal training	8	40	Qualitative (small, moderate, heavy growth)	Qualitative (small, moderate, heavy growth)	Qualitative (small, moderate, heavy growth)	Qualitative (small, moderate, heavy growth)	Qualitative (small, moderate, heavy growth)	No	Yes	Yes	Yes						Always	Always	Sometimes	Some or all must be present for diagnosis	Some or all must be present for diagnosis	Not part of diagnostic assessment	Mostly
13568898688	417151871	2022-10-11 17:50:07	2022-10-11 18:21:01	fr	Intensivist	Respiratory Physician			Consultant/Specialist in intensive care		>10	Belgium	General ICU (mixed medical and surgical)	University/ Teaching Hospital	400	30	Yes	Yes	Yes	Yes	24 hours, 7 days/week	Intensivist	Pulmonologist from outside unit			Formal training	10	150	Quantitative/Semi-quantitative (Colony Forming Unit)	This technique not used in my hospital	Quantitative/Semi-quantitative (Colony Forming Unit)	Positive/Negative	Qualitative (small, moderate, heavy growth)	Yes	Yes	Yes	Yes	Viruses (CMV, influenzae, RSV, SARS-CoV-2), mono bactérien Staphylococcus aureus, mTB, legionella, PCJ	Seegene Allplex		none		Always	Always	Sometimes	Supportive for diagnosis but not essential	Some or all must be present for diagnosis	Supportive for diagnosis but not essential	Always
13568783700	417151871	2022-10-11 14:48:59	2022-10-11 15:27:28	en	Intensivist				Consultant/Specialist in intensive care		< 5	Belgium	Medical ICU	University/ Teaching Hospital	1955	28	Yes	Yes	Yes	Yes	24 hours, 7 days/week	Intensivist	Pulmonologist from outside unit		residents in Pulmonology, intensivists when trained	Formal training		20	Qualitative (small, moderate, heavy growth)	This technique not used in my hospital	Qualitative (small, moderate, heavy growth)	Positive/Negative	Positive/Negative	Yes	Yes	Yes	Yes	Aspergillus	In-house lab developed test		no		Always	Always	Sometimes	Supportive for diagnosis but not essential	Supportive for diagnosis but not essential	Not part of diagnostic assessment	Always
13568744273	417151871	2022-10-11 14:03:18	2022-10-11 14:17:35	en	Intensivist		Anaesthetist		Consultant/Specialist in intensive care		>10	Belgium	General ICU (mixed medical and surgical)	Community District Hospital	1300	52	Yes	Yes	Yes	Yes	24 hours, 7 days/week		Pulmonologist from outside unit					NA	Qualitative (small, moderate, heavy growth)	Qualitative (small, moderate, heavy growth)	Qualitative (small, moderate, heavy growth)	Qualitative (small, moderate, heavy growth)	Qualitative (small, moderate, heavy growth)	No	Yes	No	Yes		Multiplex used but unsure of name				Mostly	Mostly	Sometimes	Supportive for diagnosis but not essential	Supportive for diagnosis but not essential	Supportive for diagnosis but not essential	Sometimes
13567990136	417151871	2022-10-10 09:04:35	2022-10-10 09:16:30	en	Intensivist	Respiratory Physician	Anaesthetist		Consultant/Specialist in intensive care		>10	Belgium	General ICU (mixed medical and surgical)	Community District Hospital	800	31	No	Yes	Yes	Yes	24 hours, 7 days/week		Pulmonologist from outside unit				0	NA	Qualitative (small, moderate, heavy growth)	Qualitative (small, moderate, heavy growth)	Qualitative (small, moderate, heavy growth)	Qualitative (small, moderate, heavy growth)	Qualitative (small, moderate, heavy growth)	Yes	Yes	No	Yes		Multiplex used but unsure of name				Always	Always	Sometimes	Supportive for diagnosis but not essential	Supportive for diagnosis but not essential	Supportive for diagnosis but not essential	Always
13567804715	417151871	2022-10-09 20:11:41	2022-10-09 20:17:40	en	Intensivist				Consultant/Specialist in intensive care		>10	Belgium	General ICU (mixed medical and surgical)	Community District Hospital	650	21	Yes	Yes	Yes	Yes	24 hours, 7 days/week	Intensivist	Pulmonologist from outside unit			No training	0	NA	Qualitative (small, moderate, heavy growth)	Qualitative (small, moderate, heavy growth)	Qualitative (small, moderate, heavy growth)	Positive/Negative	Positive/Negative	Yes	Yes	No	Yes		Multiplex used but unsure of name		none		Always	Always	Never	Supportive for diagnosis but not essential	Supportive for diagnosis but not essential	Not part of diagnostic assessment	Always
13567663429	417151871	2022-10-09 12:13:09	2022-10-09 12:25:08	en	Intensivist		Anaesthetist		Consultant/Specialist in intensive care		5-10	Belgium	General ICU (mixed medical and surgical)	Community District Hospital	779	21	No	Yes	Yes	Yes	24 hours, 7 days/week		Pulmonologist from outside unit					NA	Positive/Negative	Positive/Negative	Positive/Negative	Positive/Negative	Positive/Negative	Yes	Yes	Don't know	Yes						Always	Always	Never	Supportive for diagnosis but not essential	Supportive for diagnosis but not essential	Not part of diagnostic assessment	Mostly
13566270667	417151871	2022-10-06 19:19:59	2022-10-06 19:38:31	en	Intensivist	Respiratory Physician			Consultant/Specialist in intensive care		>10	Belgium	General ICU (mixed medical and surgical)	Community District Hospital	600	26	No	Yes	Yes	Yes	24 hours, 7 days/week		Pulmonologist from outside unit			Formal training	10	50	Qualitative (small, moderate, heavy growth)	Qualitative (small, moderate, heavy growth)	Qualitative (small, moderate, heavy growth)	Quantitative/Semi-quantitative (Colony Forming Unit)	Quantitative/Semi-quantitative (Colony Forming Unit)	Yes	Yes	Yes	Yes	legionella streptococcus pneumoniae	Multiplex used but unsure of name		none		Always	Always	Never	Some or all must be present for diagnosis	Some or all must be present for diagnosis	Not part of diagnostic assessment	Mostly
13566109133	417151871	2022-10-06 16:17:35	2022-10-06 17:28:42	en	Intensivist		Anaesthetist		Consultant/Specialist in intensive care		5-10	Belgium	General ICU (mixed medical and surgical)	Community District Hospital	971	18	No	Yes	Yes	Yes	24 hours, 7 days/week		Pulmonologist from outside unit					NA	Quantitative/Semi-quantitative (Colony Forming Unit)		Quantitative/Semi-quantitative (Colony Forming Unit)	Quantitative/Semi-quantitative (Colony Forming Unit)	Quantitative/Semi-quantitative (Colony Forming Unit)	Yes	Yes	Yes	Yes	SARS-CoV-2	Multiplex used but unsure of name				Always	Mostly	Sometimes	Some or all must be present for diagnosis	Supportive for diagnosis but not essential	Supportive for diagnosis but not essential	Mostly
13566165048	417151871	2022-10-06 17:16:30	2022-10-06 17:24:26	en	Intensivist				Consultant/Specialist in intensive care		>10	Belgium	Medical ICU	University/ Teaching Hospital	1900	28	Yes	Yes	Yes	Yes	24 hours, 7 days/week	Intensivist	Pulmonologist from outside unit			Formal training	6	20	Qualitative (small, moderate, heavy growth)	This technique not used in my hospital	Qualitative (small, moderate, heavy growth)	Quantitative/Semi-quantitative (Colony Forming Unit)	Quantitative/Semi-quantitative (Colony Forming Unit)	No	Yes	Yes	Yes	SARS-CoV-2, influenza	In-house lab developed test		cost		Always	Always	Sometimes	Some or all must be present for diagnosis	Some or all must be present for diagnosis	Supportive for diagnosis but not essential	Sometimes
13566107796	417151871	2022-10-06 16:15:10	2022-10-06 16:26:22	en	Intensivist		Anaesthetist		Consultant/Specialist in intensive care		< 5	Belgium	General ICU (mixed medical and surgical)	Community District Hospital	190	7	No	No	Yes	Yes	24 hours, 7 days/week	Intensivist	Pulmonologist from outside unit			Informal training	7	30	Qualitative (small, moderate, heavy growth)	This technique not used in my hospital	Qualitative (small, moderate, heavy growth)	Qualitative (small, moderate, heavy growth)	Qualitative (small, moderate, heavy growth)	Yes	Yes	No	Yes		Multiplex used but unsure of name		none, if infection is suspected, we perform multiplex		Always	Always	Sometimes	Supportive for diagnosis but not essential	Some or all must be present for diagnosis	Not part of diagnostic assessment	Always
13566065066	417151871	2022-10-06 15:24:47	2022-10-06 15:47:41	en	Intensivist		Anaesthetist		Consultant/Specialist in intensive care		>10	Belgium	General ICU (mixed medical and surgical)	Community District Hospital	800	22	No	Yes	Yes	Yes	24 hours, 7 days/week		Pulmonologist from outside unit			No training	0	NA	Quantitative/Semi-quantitative (Colony Forming Unit)	This technique not used in my hospital	Quantitative/Semi-quantitative (Colony Forming Unit)	Positive/Negative	Don't know	Yes	Yes	Don't know	Yes		Multiplex used but unsure of name		none		Mostly	Always	Never	Supportive for diagnosis but not essential	Some or all must be present for diagnosis	Supportive for diagnosis but not essential	Mostly
13566064711	417151871	2022-10-06 15:24:46	2022-10-06 15:36:13	en	Intensivist	Respiratory Physician			Consultant/Specialist in intensive care		5-10	Belgium	General ICU (mixed medical and surgical)	Community District Hospital	519	6	No	Yes	Yes	Yes	24 hours, 7 days/week		Pulmonologist from outside unit			Formal training	10	100	Qualitative (small, moderate, heavy growth)	Qualitative (small, moderate, heavy growth)	Qualitative (small, moderate, heavy growth)	Positive/Negative	Qualitative (small, moderate, heavy growth)	No	Yes	No	No				Costs		Always	Always	Never	Supportive for diagnosis but not essential	Some or all must be present for diagnosis	Not part of diagnostic assessment	Always
13565993323	417151871	2022-10-06 13:22:47	2022-10-06 13:46:21	en	Intensivist				Trainee/Resident in intensive care		< 5	Belgium	General ICU (mixed medical and surgical)	University/ Teaching Hospital	900	52	Yes	Yes	Yes	Yes	24 hours, 7 days/week		Pulmonologist from outside unit			Informal training	0	NA	Qualitative (small, moderate, heavy growth)	Qualitative (small, moderate, heavy growth)	Qualitative (small, moderate, heavy growth)	Positive/Negative	Qualitative (small, moderate, heavy growth)	Yes	Yes	Yes	Yes	SARS-COV2, PCJ, mTB	Other commercial assay (please specify)	Gene-Expert	None		Always	Always	Sometimes	Some or all must be present for diagnosis	Supportive for diagnosis but not essential	Not part of diagnostic assessment	Mostly
13563000894	417151871	2022-10-01 05:03:02	2022-10-01 05:08:43	en	Intensivist				Consultant/Specialist in intensive care		>10	Belgium	Surgical ICU	University/ Teaching Hospital	980	52	Yes	Yes	Yes	Yes	24 hours, 7 days/week	Intensivist	Pulmonologist from outside unit			Informal training	0	NA	Qualitative (small, moderate, heavy growth)	This technique not used in my hospital	Qualitative (small, moderate, heavy growth)	Positive/Negative	Positive/Negative	Yes	Yes	Yes	yes	SARS-CoV-2 mTB PCJ	Multiplex used but unsure of name				Always	Always	Sometimes	Some or all must be present for diagnosis	Some or all must be present for diagnosis	Not part of diagnostic assessment	Always
13562634280	417151871	2022-09-30 15:52:04	2022-09-30 15:59:45	en	Intensivist				Consultant/Specialist in intensive care		>10	Belgium	Medical ICU	University/ Teaching Hospital	1050	14	Yes	Yes	Yes	Yes	24 hours, 7 days/week		Pulmonologist from outside unit					NA	Qualitative (small, moderate, heavy growth)	Qualitative (small, moderate, heavy growth)	Qualitative (small, moderate, heavy growth)	Positive/Negative	Qualitative (small, moderate, heavy growth)	Yes	Yes	Yes	Yes	PCJ, mTB, SARS-CoV-2	Other commercial assay (please specify)	Gene expert	none		Always	Always	Sometimes	Some or all must be present for diagnosis	Some or all must be present for diagnosis	Not part of diagnostic assessment	Always
13561182585	417151871	2022-09-28 11:58:21	2022-09-28 12:04:12	en	Intensivist				Consultant/Specialist in intensive care		< 5	Belgium	General ICU (mixed medical and surgical)	University/ Teaching Hospital	400	24	Yes	Yes	Yes	Yes	24 hours, 7 days/week	Intensivist	Pulmonologist from outside unit			Informal training	10	50	Quantitative/Semi-quantitative (Colony Forming Unit)	Quantitative/Semi-quantitative (Colony Forming Unit)	Quantitative/Semi-quantitative (Colony Forming Unit)	Positive/Negative	Quantitative/Semi-quantitative (Colony Forming Unit)	Yes	Yes	Yes	Yes	SARS-CoV-2	Multiplex used but unsure of name		none		Always	Always	Sometimes	Some or all must be present for diagnosis	Some or all must be present for diagnosis	Not part of diagnostic assessment	Always
13559346693	417151871	2022-09-25 07:41:07	2022-09-25 07:47:13	en	Intensivist				Consultant/Specialist in intensive care		5-10	Belgium	Cardiac ICU		1062	16	No				24 hours, 7 days/week		Pulmonologist from outside unit			No training	2	NA	Quantitative/Semi-quantitative (Colony Forming Unit)	Quantitative/Semi-quantitative (Colony Forming Unit)	Quantitative/Semi-quantitative (Colony Forming Unit)	Quantitative/Semi-quantitative (Colony Forming Unit)	Quantitative/Semi-quantitative (Colony Forming Unit)	Yes	Yes	Yes	Yes	I do not know	Multiplex used but unsure of name		only in clear indications		Always	Always	Never	Some or all must be present for diagnosis	Some or all must be present for diagnosis	Not part of diagnostic assessment	Always
13556623537	417151871	2022-09-20 17:00:07	2022-09-20 17:20:40	en	Intensivist				Consultant/Specialist in intensive care		>10	Belgium	General ICU (mixed medical and surgical)	University/ Teaching Hospital	1050	52	Yes	Yes	Yes	Yes	24 hours, 7 days/week		Pulmonologist from outside unit					NA	Qualitative (small, moderate, heavy growth)	This technique not used in my hospital	Qualitative (small, moderate, heavy growth)	Positive/Negative	Qualitative (small, moderate, heavy growth)	Yes	Yes	Yes	Yes	mTB, PCJ, SARS-CoV-2	Seegene Allplex		none		Always	Always	Sometimes	Some or all must be present for diagnosis	Some or all must be present for diagnosis	Not part of diagnostic assessment	Mostly
13556542190	417151871	2022-09-20 15:12:46	2022-09-20 15:18:54	en	Intensivist				Consultant/Specialist in intensive care		< 5	Belgium	General ICU (mixed medical and surgical)	Community District Hospital	500	18	No	Yes	Yes	Yes	Specific hours, every day		Pulmonologist from outside unit			Formal training	6	50	Quantitative/Semi-quantitative (Colony Forming Unit)	Quantitative/Semi-quantitative (Colony Forming Unit)	Quantitative/Semi-quantitative (Colony Forming Unit)	Quantitative/Semi-quantitative (Colony Forming Unit)	Quantitative/Semi-quantitative (Colony Forming Unit)	Yes	Yes	Yes	Yes	Everything in multiplex is avaible in single	Multiplex used but unsure of name		Cost		Mostly	Mostly	Sometimes	Some or all must be present for diagnosis	Some or all must be present for diagnosis	Not part of diagnostic assessment	Always
13556482321	417151871	2022-09-20 13:19:53	2022-09-20 13:31:23	en	Intensivist				Consultant/Specialist in intensive care	head of department	>10	Belgium	General ICU (mixed medical and surgical)	University/ Teaching Hospital	1380	50	Yes	Yes	Yes	Yes	Specific hours, every day	Intensivist	Pulmonologist from outside unit			No training	1	50	Quantitative/Semi-quantitative (Colony Forming Unit)	This technique not used in my hospital	Quantitative/Semi-quantitative (Colony Forming Unit)	Positive/Negative	Positive/Negative	Yes	Yes	Yes	Yes	SARS-CoV-2, RSV, influenza	Biofire Filmarray		none		Always	Always	Never	Supportive for diagnosis but not essential	Some or all must be present for diagnosis	Not part of diagnostic assessment	Always
13556446817	417151871	2022-09-20 11:54:38	2022-09-20 12:03:04	en	Intensivist				Consultant/Specialist in intensive care		5-10	Belgium	General ICU (mixed medical and surgical)	University/ Teaching Hospital	1000	38	Yes	Yes	Yes	Yes	24 hours, 7 days/week	Intensivist				Informal training	7	50	Qualitative (small, moderate, heavy growth)	Qualitative (small, moderate, heavy growth)	Quantitative/Semi-quantitative (Colony Forming Unit)	Positive/Negative	Qualitative (small, moderate, heavy growth)	No	Yes	No	Yes		Multiplex used but unsure of name		delay		Always	Always	Sometimes	Some or all must be present for diagnosis	Some or all must be present for diagnosis	Supportive for diagnosis but not essential	Always
13575906131	417151871	2022-10-24 15:35:22	2022-10-24 15:44:27	en	Intensivist				Consultant/Specialist in intensive care		< 5	Belgium	General ICU (mixed medical and surgical)	Community District Hospital	200	10	Yes	No	Yes	Yes	Specific hours, every day		Pulmonologist from outside unit			Informal training	6	30	Quantitative/Semi-quantitative (Colony Forming Unit)	Quantitative/Semi-quantitative (Colony Forming Unit)	Quantitative/Semi-quantitative (Colony Forming Unit)	Positive/Negative	Quantitative/Semi-quantitative (Colony Forming Unit)	Yes	Yes	Don't know	Don't know						Always	Mostly	Sometimes	Some or all must be present for diagnosis	Some or all must be present for diagnosis	Supportive for diagnosis but not essential	Always
13575822446	417151871	2022-10-24 12:58:19	2022-10-24 13:07:23	en	Intensivist		Anaesthetist		Consultant/Specialist in intensive care		5-10	Belgium	General ICU (mixed medical and surgical)	Community District Hospital	264	10	No	Yes	Yes	Yes	Specific hours, every day		Pulmonologist from outside unit			Formal training	1	40	Quantitative/Semi-quantitative (Colony Forming Unit)	Quantitative/Semi-quantitative (Colony Forming Unit)	Quantitative/Semi-quantitative (Colony Forming Unit)	Quantitative/Semi-quantitative (Colony Forming Unit)	Quantitative/Semi-quantitative (Colony Forming Unit)	Yes	Yes	No	Yes		Seegene Allplex		not a routine management. Multidisciplinaric decision.		Always	Always	Never	Some or all must be present for diagnosis	Supportive for diagnosis but not essential	Not part of diagnostic assessment	Always
13575456561	417151871	2022-10-23 14:32:12	2022-10-23 14:41:11	en	Intensivist				Consultant/Specialist in intensive care		>10	Belgium	General ICU (mixed medical and surgical)	Community District Hospital	250	21	Yes	Yes	Yes	Yes	24 hours, 7 days/week	Intensivist	Pulmonologist from outside unit			Informal training	5	25		Quantitative/Semi-quantitative (Colony Forming Unit)	Quantitative/Semi-quantitative (Colony Forming Unit)	Quantitative/Semi-quantitative (Colony Forming Unit)	Quantitative/Semi-quantitative (Colony Forming Unit)	Don't know	Yes	Don't know	Yes		Multiplex used but unsure of name		No		Always	Always	Sometimes	Some or all must be present for diagnosis	Some or all must be present for diagnosis	Supportive for diagnosis but not essential	Mostly
13574648991	417151871	2022-10-21 14:30:08	2022-10-21 14:53:01	en	Intensivist		Anaesthetist		Trainee/Resident in intensive care		< 5	Belgium	General ICU (mixed medical and surgical)	Community District Hospital	805	36	No	Yes	Yes	Yes	24 hours, 7 days/week		Pulmonologist from outside unit			No training	4	50	Qualitative (small, moderate, heavy growth)	Qualitative (small, moderate, heavy growth)	Qualitative (small, moderate, heavy growth)	Qualitative (small, moderate, heavy growth)	Qualitative (small, moderate, heavy growth)	Yes	Yes	Don't know	Yes		Multiplex used but unsure of name		No		Always	Always	Never	Supportive for diagnosis but not essential	Supportive for diagnosis but not essential	Some or all must be present for diagnosis	Always
13573522221	417151871	2022-10-19 18:14:10	2022-10-19 18:27:00	en	Intensivist				Consultant/Specialist in intensive care		>10	Belgium	General ICU (mixed medical and surgical)	Community District Hospital	800	18	No	Yes	Yes	Yes	Specific hours, every day		Pulmonologist from outside unit				7							No	Yes	No	Yes		Multiplex used but unsure of name		No		Always	Mostly	Never	Some or all must be present for diagnosis	Some or all must be present for diagnosis	Not part of diagnostic assessment	Always
13573309470	417151871	2022-10-19 11:43:33	2022-10-19 11:52:25	en	Intensivist		Anaesthetist		Consultant/Specialist in intensive care		5-10	Belgium	General ICU (mixed medical and surgical)	Community District Hospital	700	21	No	Yes	Yes	Yes	Specific hours, every day	Intensivist	Pulmonologist from outside unit			No training	1	40	Positive/Negative	Positive/Negative		Positive/Negative	Positive/Negative	No	Yes	Yes	Yes		In-house lab developed test		no		Always	Always	Never	Some or all must be present for diagnosis	Some or all must be present for diagnosis	Not part of diagnostic assessment	Always
13558324845	417151871	2022-09-23 02:06:44	2022-09-23 02:17:46	es		Respiratory Physician			Consultant/Specialist in intensive care		< 5	Bolivia (Plurinational State of)	Medical ICU	University/ Teaching Hospital		5	No	No	No	Yes	Specific weekdays only		Pulmonologist from outside unit			Formal training	5	10	Qualitative (small, moderate, heavy growth)	Qualitative (small, moderate, heavy growth)	Qualitative (small, moderate, heavy growth)	Qualitative (small, moderate, heavy growth)	Qualitative (small, moderate, heavy growth)	No	Yes	No	No	NA			Cost		Always	Always	Always	Some or all must be present for diagnosis	Supportive for diagnosis but not essential	Supportive for diagnosis but not essential	Mostly
13573167385	417151871	2022-10-19 03:55:17	2022-10-19 04:03:43	pt	Intensivist				Consultant/Specialist in intensive care		>10	Brazil	General ICU (mixed medical and surgical)	Community District Hospital	350	75	No	Yes	No	Yes	24 hours, 7 days/week		Pulmonologist from outside unit			Formal training	9	100	Quantitative/Semi-quantitative (Colony Forming Unit)	Quantitative/Semi-quantitative (Colony Forming Unit)	Quantitative/Semi-quantitative (Colony Forming Unit)	Quantitative/Semi-quantitative (Colony Forming Unit)	Quantitative/Semi-quantitative (Colony Forming Unit)	Yes	Yes	Yes	Yes	mTB	Biofire Filmarray		cost		Always	Mostly	Never	Some or all must be present for diagnosis	Some or all must be present for diagnosis	Not part of diagnostic assessment	Always
13570901985	417151871	2022-10-14 19:46:16	2022-10-16 20:00:45	pt	Intensivist				Consultant/Specialist in intensive care		>10	Brazil	General ICU (mixed medical and surgical)	University/ Teaching Hospital	836	70	Yes	Yes	Yes	Yes	Specific hours, every day		Pulmonologist from outside unit			No training	0	10	Quantitative/Semi-quantitative (Colony Forming Unit)	Quantitative/Semi-quantitative (Colony Forming Unit)	Quantitative/Semi-quantitative (Colony Forming Unit)	Quantitative/Semi-quantitative (Colony Forming Unit)	Quantitative/Semi-quantitative (Colony Forming Unit)	No	No	No	No						Mostly	Mostly	Sometimes	Some or all must be present for diagnosis	Some or all must be present for diagnosis	Supportive for diagnosis but not essential	Always
13571640472	417151871	2022-10-16 19:36:16	2022-10-16 19:48:43	pt		Respiratory Physician			Consultant/Specialist in intensive care		5-10	Brazil	General ICU (mixed medical and surgical)	Community District Hospital	700	100	Yes	No	Yes	Yes	24 hours, 7 days/week		Pulmonologist from outside unit		Hospital bronchoscopy team	Formal training	9	20	Quantitative/Semi-quantitative (Colony Forming Unit)	Quantitative/Semi-quantitative (Colony Forming Unit)	Quantitative/Semi-quantitative (Colony Forming Unit)	Quantitative/Semi-quantitative (Colony Forming Unit)	Quantitative/Semi-quantitative (Colony Forming Unit)	No	Yes	No	Yes		Multiplex used but unsure of name				Always	Always	Sometimes	Some or all must be present for diagnosis	Some or all must be present for diagnosis	Some or all must be present for diagnosis	Always
13571421380	417151871	2022-10-16 02:40:24	2022-10-16 02:47:51	pt				infectious diseases	Consultant/Specialist in intensive care		5-10	Brazil	Medical ICU	Community District Hospital	113	20	No	Yes	Yes	No								NA	Quantitative/Semi-quantitative (Colony Forming Unit)			Quantitative/Semi-quantitative (Colony Forming Unit)	Quantitative/Semi-quantitative (Colony Forming Unit)	No	No	yes	No	SARS-CoV-2			cost		Always	Always	Never	Some or all must be present for diagnosis	Some or all must be present for diagnosis	Not part of diagnostic assessment	Never
13571145347	417151871	2022-10-15 09:25:47	2022-10-15 09:35:31	pt				infectious diseases	Consultant/Specialist in intensive care		>10	Brazil	General ICU (mixed medical and surgical)	University/ Teaching Hospital	250	20	No	Yes	Yes	Yes	Specific weekdays only		Pulmonologist from outside unit			Informal training	10	NA	Quantitative/Semi-quantitative (Colony Forming Unit)	This technique not used in my hospital	Quantitative/Semi-quantitative (Colony Forming Unit)	Quantitative/Semi-quantitative (Colony Forming Unit)	Qualitative (small, moderate, heavy growth)	No	No	No	No						Always	Always	Always	Some or all must be present for diagnosis	Some or all must be present for diagnosis	Some or all must be present for diagnosis	Always
13570882945	417151871	2022-10-14 19:16:22	2022-10-14 19:24:14	pt				cardiologist	Consultant/Specialist in intensive care		5-10	Brazil	Cardiac ICU	University/ Teaching Hospital	400	67	No	Yes	Yes	Yes	24 hours, 7 days/week		Pulmonologist from outside unit		endoscopist	No training	6	15	Quantitative/Semi-quantitative (Colony Forming Unit)	Quantitative/Semi-quantitative (Colony Forming Unit)	Quantitative/Semi-quantitative (Colony Forming Unit)	Quantitative/Semi-quantitative (Colony Forming Unit)	Quantitative/Semi-quantitative (Colony Forming Unit)	No	No	Yes	No	SARS-CoV-2 influenza					Always	Mostly	Never	Some or all must be present for diagnosis	Supportive for diagnosis but not essential	Not part of diagnostic assessment	Mostly
13569823171	417151871	2022-10-13 01:24:47	2022-10-13 01:35:53	pt	Intensivist				Consultant/Specialist in intensive care		< 5	Brazil	General ICU (mixed medical and surgical)	Community District Hospital	380	60	No	Yes	Yes	Yes	24 hours, 7 days/week				thoracic surgery	No training	0	50	Quantitative/Semi-quantitative (Colony Forming Unit)	Quantitative/Semi-quantitative (Colony Forming Unit)	Quantitative/Semi-quantitative (Colony Forming Unit)	Quantitative/Semi-quantitative (Colony Forming Unit)	Quantitative/Semi-quantitative (Colony Forming Unit)	No	Yes	No	No				cost		Always	Always	Sometimes	Some or all must be present for diagnosis	Supportive for diagnosis but not essential	Supportive for diagnosis but not essential	Always
13569709104	417151871	2022-10-12 21:37:25	2022-10-12 21:51:11	pt	Intensivist				Other (please specify)	Medical officer	>10	Brazil	General ICU (mixed medical and surgical)	University/ Teaching Hospital	480	66	Yes	Yes	Yes	Yes	Specific hours, every day		Pulmonologist from outside unit		thoracic surgery	No training	0	NA	Quantitative/Semi-quantitative (Colony Forming Unit)	Quantitative/Semi-quantitative (Colony Forming Unit)	Quantitative/Semi-quantitative (Colony Forming Unit)	Positive/Negative	Positive/Negative	Don't know	Yes	Yes	Yes	PCJ	Multiplex used but unsure of name				Sometimes	Always	Always	Some or all must be present for diagnosis	Some or all must be present for diagnosis	Some or all must be present for diagnosis	Always
13569694741	417151871	2022-10-12 21:12:37	2022-10-12 21:21:08	pt	Intensivist	Respiratory Physician			Consultant/Specialist in intensive care		>10	Brazil	General ICU (mixed medical and surgical)	Community District Hospital	300	90	No	Yes	Yes	Yes	24 hours, 7 days/week				thoracic surgery		8	100	Quantitative/Semi-quantitative (Colony Forming Unit)	Quantitative/Semi-quantitative (Colony Forming Unit)	Quantitative/Semi-quantitative (Colony Forming Unit)	Quantitative/Semi-quantitative (Colony Forming Unit)	Quantitative/Semi-quantitative (Colony Forming Unit)	No	No	No	No						Always	Always	Sometimes	Some or all must be present for diagnosis	Some or all must be present for diagnosis	Supportive for diagnosis but not essential	Mostly
13569214021	417151871	2022-10-12 03:11:25	2022-10-12 03:26:16	pt	Intensivist				Consultant/Specialist in intensive care		5-10	Brazil	General ICU (mixed medical and surgical)	University/ Teaching Hospital	260	20	No	Yes	Yes	Yes	Specific weekdays only	Intensivist	Pulmonologist from outside unit			Informal training	0	15	Qualitative (small, moderate, heavy growth)	Qualitative (small, moderate, heavy growth)	Qualitative (small, moderate, heavy growth)	Positive/Negative	Positive/Negative	No	No	No	No				cost		Mostly	Mostly	Always	Some or all must be present for diagnosis	Some or all must be present for diagnosis	Some or all must be present for diagnosis	Always
13569175353	417151871	2022-10-12 01:35:36	2022-10-12 01:44:06	pt				cardiologist	Consultant/Specialist in intensive care		>10	Brazil	General ICU (mixed medical and surgical)	Community District Hospital	220	30	Yes	Yes	Yes	Yes	Specific hours, every day		Pulmonologist from outside unit			No training	1	30	Quantitative/Semi-quantitative (Colony Forming Unit)	Quantitative/Semi-quantitative (Colony Forming Unit)	Quantitative/Semi-quantitative (Colony Forming Unit)	Quantitative/Semi-quantitative (Colony Forming Unit)	Quantitative/Semi-quantitative (Colony Forming Unit)	No	No	Yes	Yes	Clostridium difficle			none		Always	Always	Sometimes	Supportive for diagnosis but not essential	Supportive for diagnosis but not essential	Supportive for diagnosis but not essential	Sometimes
13569093148	417151871	2022-10-11 22:46:58	2022-10-11 23:32:29	pt	Intensivist				Consultant/Specialist in intensive care		>10	Brazil	Cardiac ICU	University/ Teaching Hospital	836	6	No	Yes	Yes	Yes	24 hours, 7 days/week		Pulmonologist from outside unit			Informal training	5	60	Quantitative/Semi-quantitative (Colony Forming Unit)	Quantitative/Semi-quantitative (Colony Forming Unit)	Quantitative/Semi-quantitative (Colony Forming Unit)	Positive/Negative	Positive/Negative	Yes	Yes	Yes	Yes		Biofire Filmarray		none		Always	Always	Sometimes	Some or all must be present for diagnosis	Some or all must be present for diagnosis	Supportive for diagnosis but not essential	Mostly
13568980720	417151871	2022-10-11 19:55:18	2022-10-11 20:53:43	pt	Intensivist				Consultant/Specialist in intensive care		>10	Brazil	General ICU (mixed medical and surgical)	Community District Hospital	65	20	No	Yes	Yes	Yes	Specific hours, every day		Pulmonologist from outside unit			Formal training	10	20	Quantitative/Semi-quantitative (Colony Forming Unit)	Quantitative/Semi-quantitative (Colony Forming Unit)	Quantitative/Semi-quantitative (Colony Forming Unit)	Positive/Negative	Positive/Negative	No	No	No	No						Always	Always	Sometimes	Supportive for diagnosis but not essential	Supportive for diagnosis but not essential	Supportive for diagnosis but not essential	Never
13568999007	417151871	2022-10-11 20:22:09	2022-10-11 20:26:43	pt				internal medicine	Trainee/Resident in intensive care		< 5	Brazil	General ICU (mixed medical and surgical)	University/ Teaching Hospital	700	70	Yes	No	No	Yes	Specific hours, every day		Pulmonologist from outside unit			No training	0	NA	Quantitative/Semi-quantitative (Colony Forming Unit)	Qualitative (small, moderate, heavy growth)	Qualitative (small, moderate, heavy growth)	Qualitative (small, moderate, heavy growth)	Positive/Negative	No	No	Yes	No	respiratory viruses			none		Always	Always	Sometimes	Supportive for diagnosis but not essential	Supportive for diagnosis but not essential	Supportive for diagnosis but not essential	Always
13568909803	417151871	2022-10-11 18:05:05	2022-10-11 18:24:55	pt				cardiologist	Consultant/Specialist in intensive care		>10	Brazil	Cardiac ICU	University/ Teaching Hospital	708	23	No	Yes	Yes	Yes	24 hours, 7 days/week				thoracic surgery	Formal training	10	100	Quantitative/Semi-quantitative (Colony Forming Unit)	Quantitative/Semi-quantitative (Colony Forming Unit)	Quantitative/Semi-quantitative (Colony Forming Unit)	Quantitative/Semi-quantitative (Colony Forming Unit)	Quantitative/Semi-quantitative (Colony Forming Unit)	Don't know	Don't know	Yes	Yes	multiple pathogens	Multiplex used but unsure of name		None. Because academic research helps to foster clinical practice.		Always	Always	Sometimes	Some or all must be present for diagnosis	Supportive for diagnosis but not essential	Supportive for diagnosis but not essential	Never
13568829751	417151871	2022-10-11 16:21:37	2022-10-11 16:29:51	pt	Intensivist				Consultant/Specialist in intensive care		5-10	Brazil	General ICU (mixed medical and surgical)	University/ Teaching Hospital	350	44	No	No	Yes	Yes	24 hours, 7 days/week		Pulmonologist from outside unit			Formal training	9	50	Quantitative/Semi-quantitative (Colony Forming Unit)	This technique not used in my hospital	Quantitative/Semi-quantitative (Colony Forming Unit)	Quantitative/Semi-quantitative (Colony Forming Unit)	Quantitative/Semi-quantitative (Colony Forming Unit)	Yes	Yes	Yes	Yes	Streptococcus pneumoniae, meningococcus, respiratory viruses	Biofire Filmarray		cost		Always	Always	Sometimes	Some or all must be present for diagnosis	Supportive for diagnosis but not essential	Supportive for diagnosis but not essential	Sometimes
13568825137	417151871	2022-10-11 16:14:42	2022-10-11 16:23:39	pt	Intensivist				Consultant/Specialist in intensive care		>10	Brazil	General ICU (mixed medical and surgical)	University/ Teaching Hospital	400	50	Yes	Yes	Yes	Yes	Specific hours, every day			Diagnostic Bronchoscopy not performed on unit		Informal training	8	20	Quantitative/Semi-quantitative (Colony Forming Unit)	Quantitative/Semi-quantitative (Colony Forming Unit)	Quantitative/Semi-quantitative (Colony Forming Unit)	Quantitative/Semi-quantitative (Colony Forming Unit)	Quantitative/Semi-quantitative (Colony Forming Unit)	No	No	No	yes		Multiplex used but unsure of name				Always	Mostly	Sometimes	Some or all must be present for diagnosis	Supportive for diagnosis but not essential	Not part of diagnostic assessment	Sometimes
13568809946	417151871	2022-10-11 15:51:54	2022-10-11 16:09:52	pt	Intensivist				Consultant/Specialist in intensive care		>10	Brazil	General ICU (mixed medical and surgical)	Community District Hospital	45	6	No	Yes	No	Yes	Specific weekdays only				thoracic surgery	Formal training	10	7	Quantitative/Semi-quantitative (Colony Forming Unit)	Quantitative/Semi-quantitative (Colony Forming Unit)	Quantitative/Semi-quantitative (Colony Forming Unit)	Quantitative/Semi-quantitative (Colony Forming Unit)	Quantitative/Semi-quantitative (Colony Forming Unit)	No	No	Yes	No	SARS-CoV-2 respiratory viruses			NA		Always	Always	Never	Some or all must be present for diagnosis	Some or all must be present for diagnosis	Some or all must be present for diagnosis	Mostly
13568795247	417151871	2022-10-11 15:31:30	2022-10-11 15:54:07	pt		Respiratory Physician			Consultant/Specialist in intensive care		< 5	Brazil	Medical ICU	University/ Teaching Hospital	300	30	Yes	Yes	Yes	Yes	24 hours, 7 days/week				thoracic surgery	Formal training	5	30	Quantitative/Semi-quantitative (Colony Forming Unit)	Quantitative/Semi-quantitative (Colony Forming Unit)	Quantitative/Semi-quantitative (Colony Forming Unit)	Quantitative/Semi-quantitative (Colony Forming Unit)	Quantitative/Semi-quantitative (Colony Forming Unit)	No	No	Yes	No	SARS-CoV-2, Influenza, mTB			cost and frequency of use		Always	Always	Always	Some or all must be present for diagnosis	Some or all must be present for diagnosis	Some or all must be present for diagnosis	Sometimes
13566790510	417151871	2022-10-07 13:42:13	2022-10-07 13:53:13	pt	Intensivist				Consultant/Specialist in intensive care		5-10	Brazil	General ICU (mixed medical and surgical)	Community District Hospital	250	70	Yes	Yes	Yes	Yes	24 hours, 7 days/week				thoracic surgery	No training	0	10	Quantitative/Semi-quantitative (Colony Forming Unit)	Quantitative/Semi-quantitative (Colony Forming Unit)	Quantitative/Semi-quantitative (Colony Forming Unit)	Quantitative/Semi-quantitative (Colony Forming Unit)	Quantitative/Semi-quantitative (Colony Forming Unit)	No	No	Yes	yes	SARS-CoV-2, Influenza	Biofire Filmarray		cost		Mostly	Mostly	Sometimes	Supportive for diagnosis but not essential	Some or all must be present for diagnosis	Supportive for diagnosis but not essential	Always
13566789342	417151871	2022-10-07 13:40:12	2022-10-07 13:47:05	pt	Intensivist				Consultant/Specialist in intensive care		>10	Brazil	Surgical ICU	Community District Hospital	120	26	No	Yes	Yes	Yes	24 hours, 7 days/week		Pulmonologist from outside unit			No training	9	NA	Quantitative/Semi-quantitative (Colony Forming Unit)	This technique not used in my hospital	Quantitative/Semi-quantitative (Colony Forming Unit)	Quantitative/Semi-quantitative (Colony Forming Unit)	Quantitative/Semi-quantitative (Colony Forming Unit)	Yes	Yes	No	Yes		Multiplex used but unsure of name		cost		Always	Always	Sometimes	Some or all must be present for diagnosis	Some or all must be present for diagnosis	Supportive for diagnosis but not essential	Never
13566726950	417151871	2022-10-07 11:34:41	2022-10-07 11:42:56	pt	Intensivist				Consultant/Specialist in intensive care		5-10	Brazil	General ICU (mixed medical and surgical)	University/ Teaching Hospital	160	19	No	Yes	Yes	Yes	Specific weekdays only				thoracic surgery	Formal training	8	50	Quantitative/Semi-quantitative (Colony Forming Unit)	Quantitative/Semi-quantitative (Colony Forming Unit)	Quantitative/Semi-quantitative (Colony Forming Unit)	Quantitative/Semi-quantitative (Colony Forming Unit)	Quantitative/Semi-quantitative (Colony Forming Unit)	No	No	No	No	NA			cost		Always	Always	Sometimes	Some or all must be present for diagnosis	Some or all must be present for diagnosis	Supportive for diagnosis but not essential	Always
13564856185	417151871	2022-10-04 19:45:48	2022-10-04 19:51:52	pt	Intensivist				Consultant/Specialist in intensive care		>10	Brazil	General ICU (mixed medical and surgical)	University/ Teaching Hospital	80	10	Yes	Yes	Yes	Yes	24 hours, 7 days/week	Intensivist				Formal training	8	50	Quantitative/Semi-quantitative (Colony Forming Unit)	Quantitative/Semi-quantitative (Colony Forming Unit)	Quantitative/Semi-quantitative (Colony Forming Unit)	Quantitative/Semi-quantitative (Colony Forming Unit)	Quantitative/Semi-quantitative (Colony Forming Unit)	No	No	No	No				NA		Always	Sometimes	Sometimes	Supportive for diagnosis but not essential	Supportive for diagnosis but not essential	Supportive for diagnosis but not essential	Mostly
13564657098	417151871	2022-10-04 15:02:03	2022-10-04 15:11:07	pt	Intensivist				Consultant/Specialist in intensive care		>10	Brazil	General ICU (mixed medical and surgical)	University/ Teaching Hospital	200	60	Yes	Yes	Yes	Yes	Specific weekdays only			Diagnostic Bronchoscopy not performed on unit		Informal training	0	20	Quantitative/Semi-quantitative (Colony Forming Unit)	Positive/Negative	Qualitative (small, moderate, heavy growth)		Quantitative/Semi-quantitative (Colony Forming Unit)	No	No	No	Yes		Multiplex used but unsure of name		cost		Sometimes	Always	Never	Some or all must be present for diagnosis	Supportive for diagnosis but not essential	Not part of diagnostic assessment	Sometimes
13564622208	417151871	2022-10-04 14:01:14	2022-10-04 14:20:25	pt	Intensivist				Consultant/Specialist in intensive care		>10	Brazil	General ICU (mixed medical and surgical)	University/ Teaching Hospital	400	80	No	Yes	Yes	Yes	Specific hours, every day		Pulmonologist from outside unit				9	NA	Quantitative/Semi-quantitative (Colony Forming Unit)	This technique not used in my hospital	Quantitative/Semi-quantitative (Colony Forming Unit)	Positive/Negative	Positive/Negative	No	No	Yes	No	SARS-CoV-2, influenza			cost		Always	Always	Sometimes	Some or all must be present for diagnosis	Some or all must be present for diagnosis	Supportive for diagnosis but not essential	Mostly
13563000813	417151871	2022-10-01 05:02:12	2022-10-01 05:15:36	pt	Intensivist				Consultant/Specialist in intensive care		>10	Brazil	General ICU (mixed medical and surgical)	Community District Hospital	120	50	No	Yes	Yes	Yes	Specific weekdays only		Pulmonologist from outside unit			No training	0	NA	Quantitative/Semi-quantitative (Colony Forming Unit)	Quantitative/Semi-quantitative (Colony Forming Unit)	Quantitative/Semi-quantitative (Colony Forming Unit)	Quantitative/Semi-quantitative (Colony Forming Unit)	Quantitative/Semi-quantitative (Colony Forming Unit)	No	No	Yes					NA		Mostly	Sometimes	Sometimes	Supportive for diagnosis but not essential	Supportive for diagnosis but not essential	Supportive for diagnosis but not essential	Never
13560825109	417151871	2022-09-27 20:46:13	2022-09-27 20:58:21	pt	Intensivist				Consultant/Specialist in intensive care		>10	Brazil	General ICU (mixed medical and surgical)	University/ Teaching Hospital	180	26	Yes	Yes	Yes	Yes	Specific weekdays only		Pulmonologist from outside unit			No training	0	NA	Quantitative/Semi-quantitative (Colony Forming Unit)		Quantitative/Semi-quantitative (Colony Forming Unit)	Positive/Negative	Positive/Negative	No	No	Yes	Yes	Vírus	Biofire Filmarray		NA		Always	Always	Never	Supportive for diagnosis but not essential	Some or all must be present for diagnosis	Supportive for diagnosis but not essential	Always
13560130428	417151871	2022-09-26 20:27:16	2022-09-26 20:35:54	pt	Intensivist			Palliative care	Consultant/Specialist in intensive care		>10	Brazil	General ICU (mixed medical and surgical)	Community District Hospital	150	30	Yes	Yes	Yes	Yes	Specific weekdays only				thoracic surgery	Informal training	7	10	Qualitative (small, moderate, heavy growth)	Quantitative/Semi-quantitative (Colony Forming Unit)	Quantitative/Semi-quantitative (Colony Forming Unit)	Quantitative/Semi-quantitative (Colony Forming Unit)	Quantitative/Semi-quantitative (Colony Forming Unit)	No	No	No	No						Always	Always	Sometimes	Some or all must be present for diagnosis	Some or all must be present for diagnosis	Not part of diagnostic assessment	Sometimes
13557623599	417151871	2022-09-22 00:49:54	2022-09-22 01:04:18	pt	Intensivist	Respiratory Physician			Consultant/Specialist in intensive care		>10	Brazil	Medical ICU	University/ Teaching Hospital	350	10	No	Yes	Yes	Yes	Specific hours, every day		Pulmonologist from outside unit		bronchoscopy team	Formal training	9	NA	Quantitative/Semi-quantitative (Colony Forming Unit)	Quantitative/Semi-quantitative (Colony Forming Unit)	Quantitative/Semi-quantitative (Colony Forming Unit)	Positive/Negative	Positive/Negative	No	No	Yes	No	mTB HSV CMV PCJ		Not available	cost and availability		Always	Always	Sometimes	Some or all must be present for diagnosis	Some or all must be present for diagnosis	Supportive for diagnosis but not essential	Sometimes
13556995426	417151871	2022-09-21 03:01:08	2022-09-21 03:07:21	pt	Intensivist				Consultant/Specialist in intensive care		5-10	Brazil	General ICU (mixed medical and surgical)	University/ Teaching Hospital		6	No	Yes	Yes	No	Specific weekdays only		Pulmonologist from outside unit			No training	9	10	Quantitative/Semi-quantitative (Colony Forming Unit)	Quantitative/Semi-quantitative (Colony Forming Unit)	Quantitative/Semi-quantitative (Colony Forming Unit)	Quantitative/Semi-quantitative (Colony Forming Unit)	Qualitative (small, moderate, heavy growth)	No	No	Yes	Yes	mTB	In-house lab developed test		no		Always	Always	Sometimes	Supportive for diagnosis but not essential	Supportive for diagnosis but not essential	Supportive for diagnosis but not essential	Mostly
13556801576	417151871	2022-09-20 21:05:08	2022-09-20 21:14:50	pt	Intensivist				Trainee/Resident in intensive care		< 5	Brazil	General ICU (mixed medical and surgical)	University/ Teaching Hospital	1000	10	No	No	Yes	Yes	Specific weekdays only		Pulmonologist from outside unit			Informal training	3	150	Qualitative (small, moderate, heavy growth)	Qualitative (small, moderate, heavy growth)	Quantitative/Semi-quantitative (Colony Forming Unit)	Quantitative/Semi-quantitative (Colony Forming Unit)	Quantitative/Semi-quantitative (Colony Forming Unit)	No	No	No	No						Always	Always	Mostly	Some or all must be present for diagnosis	Some or all must be present for diagnosis	Some or all must be present for diagnosis	Sometimes
13556158833	417151871	2022-09-19 23:02:54	2022-09-19 23:26:09	pt	Intensivist				Consultant/Specialist in intensive care		>10	Brazil	General ICU (mixed medical and surgical)	University/ Teaching Hospital	477	54	Yes	Yes	Yes	Yes	Specific weekdays only				thoracic surgery		0	20	Quantitative/Semi-quantitative (Colony Forming Unit)	Quantitative/Semi-quantitative (Colony Forming Unit)	Quantitative/Semi-quantitative (Colony Forming Unit)	Positive/Negative	Positive/Negative	Yes	Yes	Yes	Yes	HSV, CMV	Multiplex used but unsure of name		no		Always	Always	Sometimes	Supportive for diagnosis but not essential	Some or all must be present for diagnosis	Not part of diagnostic assessment	Never
13556149901	417151871	2022-09-19 22:47:11	2022-09-19 22:58:46	pt	Intensivist				Consultant/Specialist in intensive care		5-10	Brazil	Surgical ICU	University/ Teaching Hospital	400	14	No	Yes	Yes	Yes	Specific hours, every day		Pulmonologist from outside unit			No training	5	NA	Quantitative/Semi-quantitative (Colony Forming Unit)	Don't know	Quantitative/Semi-quantitative (Colony Forming Unit)	Quantitative/Semi-quantitative (Colony Forming Unit)	Quantitative/Semi-quantitative (Colony Forming Unit)	No	No	No	Yes		Multiplex used but unsure of name				Always	Always	Mostly	Some or all must be present for diagnosis	Some or all must be present for diagnosis	Supportive for diagnosis but not essential	Always
13556037643	417151871	2022-09-19 19:52:23	2022-09-19 20:00:32	pt	Intensivist				Consultant/Specialist in intensive care		>10	Brazil	General ICU (mixed medical and surgical)	University/ Teaching Hospital		53	Yes	Yes	Yes	Yes	24 hours, 7 days/week			Diagnostic Bronchoscopy not performed on unit		No training	7	40	Quantitative/Semi-quantitative (Colony Forming Unit)	This technique not used in my hospital	Quantitative/Semi-quantitative (Colony Forming Unit)	Quantitative/Semi-quantitative (Colony Forming Unit)	Quantitative/Semi-quantitative (Colony Forming Unit)	Yes	Yes	No	Yes		Biofire Filmarray		no		Mostly	Always	Never	Some or all must be present for diagnosis	Some or all must be present for diagnosis	Not part of diagnostic assessment	Sometimes
13555945414	417151871	2022-09-19 17:29:12	2022-09-19 17:39:07	pt	Intensivist				Consultant/Specialist in intensive care		>10	Brazil	General ICU (mixed medical and surgical)	University/ Teaching Hospital	2000	250	Yes	Yes	Yes	Yes	Specific weekdays only		Pulmonologist from outside unit		thoracic surgery	Informal training	7	40	Quantitative/Semi-quantitative (Colony Forming Unit)	Quantitative/Semi-quantitative (Colony Forming Unit)	Quantitative/Semi-quantitative (Colony Forming Unit)	Quantitative/Semi-quantitative (Colony Forming Unit)	Quantitative/Semi-quantitative (Colony Forming Unit)	Yes	Yes	Yes	Yes	PCJ, CMV mTB	Multiplex used but unsure of name		no		Always	Always	Sometimes	Some or all must be present for diagnosis	Some or all must be present for diagnosis	Supportive for diagnosis but not essential	Sometimes
13555939503	417151871	2022-09-19 17:18:11	2022-09-19 17:28:02	pt	Intensivist				Consultant/Specialist in intensive care		>10	Brazil	General ICU (mixed medical and surgical)	University/ Teaching Hospital	450	50	Yes	Yes	Yes	Yes	24 hours, 7 days/week		Pulmonologist from outside unit			No training	8	3	Quantitative/Semi-quantitative (Colony Forming Unit)	Quantitative/Semi-quantitative (Colony Forming Unit)	Quantitative/Semi-quantitative (Colony Forming Unit)	Quantitative/Semi-quantitative (Colony Forming Unit)	Quantitative/Semi-quantitative (Colony Forming Unit)	No	Yes	No	Yes						Always	Always	Never	Supportive for diagnosis but not essential	Some or all must be present for diagnosis	Not part of diagnostic assessment	Always
13555834802	417151871	2022-09-19 14:28:59	2022-09-19 14:41:17	pt	Intensivist				Consultant/Specialist in intensive care		>10	Brazil	General ICU (mixed medical and surgical)	Community District Hospital	120	38	No	No	No	No								NA	Quantitative/Semi-quantitative (Colony Forming Unit)	Quantitative/Semi-quantitative (Colony Forming Unit)	Quantitative/Semi-quantitative (Colony Forming Unit)	Quantitative/Semi-quantitative (Colony Forming Unit)	Quantitative/Semi-quantitative (Colony Forming Unit)	No	No	Don't know	Don't know						Always	Always	Never	Some or all must be present for diagnosis	Supportive for diagnosis but not essential	Not part of diagnostic assessment	Sometimes
13555805451	417151871	2022-09-19 13:14:56	2022-09-19 13:57:41	pt				internal medicine	Consultant/Specialist in intensive care		>10	Brazil	General ICU (mixed medical and surgical)	Community District Hospital			Yes	Yes	Yes	Yes	Specific hours, every day		Pulmonologist from outside unit			Informal training	5	NA	Quantitative/Semi-quantitative (Colony Forming Unit)	Quantitative/Semi-quantitative (Colony Forming Unit)	Quantitative/Semi-quantitative (Colony Forming Unit)	Quantitative/Semi-quantitative (Colony Forming Unit)	Quantitative/Semi-quantitative (Colony Forming Unit)	No	No	No	No						Always	Always	Sometimes	Some or all must be present for diagnosis	Some or all must be present for diagnosis	Supportive for diagnosis but not essential	Mostly
13555817312	417151871	2022-09-19 13:47:36	2022-09-19 13:55:40	pt	Intensivist				Trainee/Resident in intensive care		< 5	Brazil	General ICU (mixed medical and surgical)	University/ Teaching Hospital	2200	8	Yes	Yes	Yes	Yes	Specific hours, every day		Pulmonologist from outside unit			Informal training	0	NA	Quantitative/Semi-quantitative (Colony Forming Unit)	Quantitative/Semi-quantitative (Colony Forming Unit)	Quantitative/Semi-quantitative (Colony Forming Unit)	Quantitative/Semi-quantitative (Colony Forming Unit)	Quantitative/Semi-quantitative (Colony Forming Unit)	No	No	No	No						Always	Mostly	Sometimes	Some or all must be present for diagnosis	Some or all must be present for diagnosis	Supportive for diagnosis but not essential	Sometimes
13555800854	417151871	2022-09-19 13:02:54	2022-09-19 13:11:15	pt	Intensivist				Consultant/Specialist in intensive care		>10	Brazil	General ICU (mixed medical and surgical)	University/ Teaching Hospital	400	42	No	Yes	Yes	Yes	Specific weekdays only				thoracic surgery	Formal training	1	100	Quantitative/Semi-quantitative (Colony Forming Unit)	Quantitative/Semi-quantitative (Colony Forming Unit)	Quantitative/Semi-quantitative (Colony Forming Unit)	Positive/Negative	Positive/Negative	No	No	No	No				cost, lack of expertise, difficulty obtaining reagents		Always	Always	Sometimes	Some or all must be present for diagnosis	Some or all must be present for diagnosis	Supportive for diagnosis but not essential	Sometimes
13555343102	417151871	2022-09-18 12:17:29	2022-09-19 03:17:52	pt	Intensivist			internal medicine, palliative medicine	Consultant/Specialist in intensive care		5-10	Brazil	General ICU (mixed medical and surgical)	Community District Hospital	350	60	Yes	No	Yes	Yes	Specific hours, every day		Pulmonologist from outside unit					NA	Quantitative/Semi-quantitative (Colony Forming Unit)	This technique not used in my hospital	Quantitative/Semi-quantitative (Colony Forming Unit)	Quantitative/Semi-quantitative (Colony Forming Unit)	Quantitative/Semi-quantitative (Colony Forming Unit)	Yes	Yes	No	No						Always	Always	Sometimes	Some or all must be present for diagnosis	Some or all must be present for diagnosis	Supportive for diagnosis but not essential	Sometimes
13555506243	417151871	2022-09-18 20:55:23	2022-09-18 21:40:23	pt				internal medicine	Consultant/Specialist in intensive care		5-10	Brazil	General ICU (mixed medical and surgical)	Community District Hospital	140	40	No	No	Yes	No					thoracic surgery	Formal training	7	NA	Quantitative/Semi-quantitative (Colony Forming Unit)	Quantitative/Semi-quantitative (Colony Forming Unit)	Quantitative/Semi-quantitative (Colony Forming Unit)	Quantitative/Semi-quantitative (Colony Forming Unit)	Quantitative/Semi-quantitative (Colony Forming Unit)										Always	Always	Sometimes	Supportive for diagnosis but not essential	Supportive for diagnosis but not essential	Supportive for diagnosis but not essential	Sometimes
13555470083	417151871	2022-09-18 19:07:21	2022-09-18 19:11:40	pt	Intensivist				Consultant/Specialist in intensive care		>10	Brazil	General ICU (mixed medical and surgical)	Community District Hospital	400	34	No	Yes	Yes	Yes	24 hours, 7 days/week		Pulmonologist from outside unit			Formal training	10	5	Quantitative/Semi-quantitative (Colony Forming Unit)	Quantitative/Semi-quantitative (Colony Forming Unit)	Quantitative/Semi-quantitative (Colony Forming Unit)	Quantitative/Semi-quantitative (Colony Forming Unit)	Quantitative/Semi-quantitative (Colony Forming Unit)	Yes	Yes	No	Yes		Biofire Filmarray		Cost		Always	Always	Sometimes	Some or all must be present for diagnosis	Some or all must be present for diagnosis	Supportive for diagnosis but not essential	Never
13555429926	417151871	2022-09-18 17:26:15	2022-09-18 17:37:01	pt	Intensivist				Consultant/Specialist in intensive care		5-10	Brazil	General ICU (mixed medical and surgical)	Community District Hospital	200	30	No	No	Yes	Yes	Specific weekdays only		Pulmonologist from outside unit			Informal training	5	50	Quantitative/Semi-quantitative (Colony Forming Unit)	Don't know	Quantitative/Semi-quantitative (Colony Forming Unit)	Quantitative/Semi-quantitative (Colony Forming Unit)	Quantitative/Semi-quantitative (Colony Forming Unit)	No	No	No	Yes	NA	Multiplex used but unsure of name	don't know	cost		Mostly	Mostly	Sometimes	Supportive for diagnosis but not essential	Supportive for diagnosis but not essential	Supportive for diagnosis but not essential	Sometimes
13555397364	417151871	2022-09-18 15:42:34	2022-09-18 15:50:40	pt	Intensivist			internal medicine	Consultant/Specialist in intensive care		5-10	Brazil	General ICU (mixed medical and surgical)	University/ Teaching Hospital	300	44	Yes	Yes	Yes	Yes	24 hours, 7 days/week		Pulmonologist from outside unit		thoracic surgery		9	40	Quantitative/Semi-quantitative (Colony Forming Unit)	Quantitative/Semi-quantitative (Colony Forming Unit)	Quantitative/Semi-quantitative (Colony Forming Unit)	Quantitative/Semi-quantitative (Colony Forming Unit)	Quantitative/Semi-quantitative (Colony Forming Unit)	Yes	Yes	Yes	Yes	various	Multiplex used but unsure of name		NA		Sometimes	Always	Sometimes	Some or all must be present for diagnosis	Some or all must be present for diagnosis	Supportive for diagnosis but not essential	Sometimes
13555392319	417151871	2022-09-18 15:25:57	2022-09-18 15:33:46	pt				internal medicine	Trainee/Resident in intensive care		< 5	Brazil	Surgical ICU	Community District Hospital	120	14	No	No	Yes	Yes	Specific hours, every day		Pulmonologist from outside unit			No training		5	Don't know	Don't know	Don't know	Positive/Negative	Don't know	Yes	Yes	No	Yes		Biofire Filmarray		Cost		Mostly	Always	Never	Some or all must be present for diagnosis	Supportive for diagnosis but not essential	Supportive for diagnosis but not essential	Sometimes
13555385215	417151871	2022-09-18 15:04:09	2022-09-18 15:10:47	pt	Intensivist			internal medicine	Consultant/Specialist in intensive care		>10	Brazil	General ICU (mixed medical and surgical)	Community District Hospital	150	18	Yes	Yes	Yes	Yes	Specific weekdays only				thoracic surgery	No training	8	NA	Quantitative/Semi-quantitative (Colony Forming Unit)	Quantitative/Semi-quantitative (Colony Forming Unit)	Quantitative/Semi-quantitative (Colony Forming Unit)	Quantitative/Semi-quantitative (Colony Forming Unit)	Quantitative/Semi-quantitative (Colony Forming Unit)	No	No	No	No						Always	Always	Never	Some or all must be present for diagnosis	Some or all must be present for diagnosis	Not part of diagnostic assessment	Always
13555355474	417151871	2022-09-18 13:11:39	2022-09-18 13:18:33	pt	Intensivist				Consultant/Specialist in intensive care		>10	Brazil	General ICU (mixed medical and surgical)	University/ Teaching Hospital	380	50	Yes	Yes	Yes	Yes	24 hours, 7 days/week		Pulmonologist from outside unit					NA	Quantitative/Semi-quantitative (Colony Forming Unit)	This technique not used in my hospital	Quantitative/Semi-quantitative (Colony Forming Unit)	Quantitative/Semi-quantitative (Colony Forming Unit)	Quantitative/Semi-quantitative (Colony Forming Unit)	Yes	Yes	Don't know	Yes		Multiplex used but unsure of name		limited availability		Always	Always	Sometimes	Some or all must be present for diagnosis	Some or all must be present for diagnosis	Not part of diagnostic assessment	Sometimes
13555348397	417151871	2022-09-18 12:41:22	2022-09-18 12:54:20	pt	Intensivist				Consultant/Specialist in intensive care		>10	Brazil	General ICU (mixed medical and surgical)	University/ Teaching Hospital	55	10	Yes	Yes	Yes	Yes	24 hours, 7 days/week				thoracic surgery	No training	3	100	Quantitative/Semi-quantitative (Colony Forming Unit)	Quantitative/Semi-quantitative (Colony Forming Unit)	Qualitative (small, moderate, heavy growth)	Quantitative/Semi-quantitative (Colony Forming Unit)	Quantitative/Semi-quantitative (Colony Forming Unit)	Yes	Yes	Yes	Yes	Respiratory viruses	Multiplex used but unsure of name		cost		Always	Always	Sometimes	Some or all must be present for diagnosis	Some or all must be present for diagnosis	Some or all must be present for diagnosis	Mostly
13555250283	417151871	2022-09-18 03:36:22	2022-09-18 03:44:41	pt				internal medicine	Trainee/Resident in intensive care		< 5	Brazil	General ICU (mixed medical and surgical)	University/ Teaching Hospital		40	No	Yes	Yes	Yes	Specific hours, every day	Intensivist				No training	0	NA	Quantitative/Semi-quantitative (Colony Forming Unit)	Quantitative/Semi-quantitative (Colony Forming Unit)	Quantitative/Semi-quantitative (Colony Forming Unit)	Quantitative/Semi-quantitative (Colony Forming Unit)	Quantitative/Semi-quantitative (Colony Forming Unit)	No	No	Yes	Yes	SARS-CoV-2	Multiplex used but unsure of name		cost and availability		Always	Always	Sometimes	Some or all must be present for diagnosis	Supportive for diagnosis but not essential	Supportive for diagnosis but not essential	Always
13555239914	417151871	2022-09-18 02:35:04	2022-09-18 02:44:49	pt	Intensivist				Consultant/Specialist in intensive care		5-10	Brazil	General ICU (mixed medical and surgical)	University/ Teaching Hospital	280	20	No	Yes	Yes	Yes	Specific hours, every day		Pulmonologist from outside unit			No training	0	5	Qualitative (small, moderate, heavy growth)	Qualitative (small, moderate, heavy growth)	Qualitative (small, moderate, heavy growth)	Qualitative (small, moderate, heavy growth)	Qualitative (small, moderate, heavy growth)	No	Yes	No	Yes	NA	Multiplex used but unsure of name	-	cost		Always	Mostly	Always	Supportive for diagnosis but not essential	Supportive for diagnosis but not essential	Some or all must be present for diagnosis	Always
13555229517	417151871	2022-09-18 01:47:07	2022-09-18 01:55:41	pt	Intensivist				Consultant/Specialist in intensive care		>10	Brazil	General ICU (mixed medical and surgical)	University/ Teaching Hospital	120	10	No	No	Yes	Yes	Specific hours, every day	Intensivist		Diagnostic Bronchoscopy not performed on unit		Formal training	6	10	Quantitative/Semi-quantitative (Colony Forming Unit)	Quantitative/Semi-quantitative (Colony Forming Unit)	Quantitative/Semi-quantitative (Colony Forming Unit)	Qualitative (small, moderate, heavy growth)	Quantitative/Semi-quantitative (Colony Forming Unit)	No	No	Yes	No	mTB					Always	Sometimes	Always	Supportive for diagnosis but not essential	Supportive for diagnosis but not essential	Supportive for diagnosis but not essential	Always
13555228908	417151871	2022-09-18 01:44:13	2022-09-18 01:50:20	pt	Intensivist				Consultant/Specialist in intensive care		>10	Brazil	General ICU (mixed medical and surgical)	University/ Teaching Hospital	1000	200	Yes	No	No	Yes	Specific weekdays only		Pulmonologist from outside unit			No training	0	60	Quantitative/Semi-quantitative (Colony Forming Unit)	This technique not used in my hospital	Quantitative/Semi-quantitative (Colony Forming Unit)	Positive/Negative	Positive/Negative	No	No	Yes	Yes	Influenza, SARS-Cov2, Adenovirus	Multiplex used but unsure of name		cost		Always	Always	Mostly	Some or all must be present for diagnosis	Some or all must be present for diagnosis	Supportive for diagnosis but not essential	Sometimes
13555225699	417151871	2022-09-18 01:29:44	2022-09-18 01:38:10	pt	Intensivist				Consultant/Specialist in intensive care		< 5	Brazil	General ICU (mixed medical and surgical)	University/ Teaching Hospital	2200	8	Yes	Yes	Yes	Yes	Specific hours, every day		Pulmonologist from outside unit			No training	0	NA	Quantitative/Semi-quantitative (Colony Forming Unit)	Quantitative/Semi-quantitative (Colony Forming Unit)	Quantitative/Semi-quantitative (Colony Forming Unit)	Quantitative/Semi-quantitative (Colony Forming Unit)	Quantitative/Semi-quantitative (Colony Forming Unit)	No	No	No	No				cost		Always	Always	Mostly	Some or all must be present for diagnosis	Some or all must be present for diagnosis	Some or all must be present for diagnosis	Mostly
13555195969	417151871	2022-09-17 23:28:51	2022-09-17 23:56:07	pt	Intensivist	Respiratory Physician			Consultant/Specialist in intensive care		>10	Brazil	General ICU (mixed medical and surgical)	University/ Teaching Hospital	447	55	Yes	Yes	Yes	Yes	24 hours, 7 days/week		Pulmonologist from outside unit		thoracic surgery	Informal training	2	100	Quantitative/Semi-quantitative (Colony Forming Unit)	Quantitative/Semi-quantitative (Colony Forming Unit)	Quantitative/Semi-quantitative (Colony Forming Unit)	Quantitative/Semi-quantitative (Colony Forming Unit)	Quantitative/Semi-quantitative (Colony Forming Unit)	Yes	Yes	Yes	Yes	PCJ mTB, respiratory viruses	Multiplex used but unsure of name		NA		Always	Always	Sometimes	Some or all must be present for diagnosis	Some or all must be present for diagnosis	Not part of diagnostic assessment	Sometimes
13555186684	417151871	2022-09-17 22:51:16	2022-09-17 23:03:19	pt	Intensivist				Consultant/Specialist in intensive care		< 5	Brazil	General ICU (mixed medical and surgical)	University/ Teaching Hospital	1000	8	No	No	No	Yes	Specific hours, every day		Pulmonologist from outside unit			No training	0	10	Quantitative/Semi-quantitative (Colony Forming Unit)	This technique not used in my hospital	Quantitative/Semi-quantitative (Colony Forming Unit)	Quantitative/Semi-quantitative (Colony Forming Unit)	Quantitative/Semi-quantitative (Colony Forming Unit)	No	No	Yes	Yes	SARS-CoV-2	Multiplex used but unsure of name		NA		Always	Mostly	Mostly	Supportive for diagnosis but not essential	Supportive for diagnosis but not essential	Supportive for diagnosis but not essential	Sometimes
13555186479	417151871	2022-09-17 22:50:39	2022-09-17 23:02:30	pt	Intensivist				Trainee/Resident in intensive care		< 5	Brazil	General ICU (mixed medical and surgical)	University/ Teaching Hospital	200	29	No	Yes	Yes	Yes	Specific weekdays only				thoracic surgery	Formal training	7	20	Quantitative/Semi-quantitative (Colony Forming Unit)	Don't know	Qualitative (small, moderate, heavy growth)	Quantitative/Semi-quantitative (Colony Forming Unit)	Quantitative/Semi-quantitative (Colony Forming Unit)	No	No	Don't know	Don't know						Always	Mostly	Sometimes	Some or all must be present for diagnosis	Some or all must be present for diagnosis	Supportive for diagnosis but not essential	Always
13555185065	417151871	2022-09-17 22:45:44	2022-09-17 22:52:58	pt	Intensivist				Consultant/Specialist in intensive care		>10	Brazil	General ICU (mixed medical and surgical)	University/ Teaching Hospital		10	No	No	No	Yes	Specific weekdays only		Pulmonologist from outside unit			No training	0	100	Don't know	Don't know	Don't know	Don't know	Don't know	No	No	Yes	Yes	Influenza, SARS-CoV-2	Biofire Filmarray		Cost		Always	Mostly	Sometimes	Supportive for diagnosis but not essential	Supportive for diagnosis but not essential	Supportive for diagnosis but not essential	Sometimes
13555182708	417151871	2022-09-17 22:36:06	2022-09-17 22:47:01	pt	Intensivist				Consultant/Specialist in intensive care		>10	Brazil	General ICU (mixed medical and surgical)	University/ Teaching Hospital	368	46	No	No	No	Yes	Specific weekdays only				bronchoscopist	Informal training	8	10	Quantitative/Semi-quantitative (Colony Forming Unit)	Quantitative/Semi-quantitative (Colony Forming Unit)	Quantitative/Semi-quantitative (Colony Forming Unit)	Quantitative/Semi-quantitative (Colony Forming Unit)	Quantitative/Semi-quantitative (Colony Forming Unit)	No	No	Yes	No	SARS-CoV-2			cost		Always	Sometimes	Never	Supportive for diagnosis but not essential	Supportive for diagnosis but not essential	Not part of diagnostic assessment	Mostly
13555181972	417151871	2022-09-17 22:32:56	2022-09-17 22:42:53	pt	Intensivist				Consultant/Specialist in intensive care		>10	Brazil	Cardiac ICU	University/ Teaching Hospital	240	10	No	Yes	Yes	Yes	Specific hours, every day				thoracic surgery	Formal training	8	NA	Quantitative/Semi-quantitative (Colony Forming Unit)	Quantitative/Semi-quantitative (Colony Forming Unit)	Quantitative/Semi-quantitative (Colony Forming Unit)	Quantitative/Semi-quantitative (Colony Forming Unit)	Quantitative/Semi-quantitative (Colony Forming Unit)	No	No	Yes	Don't know						Mostly	Mostly	Sometimes	Some or all must be present for diagnosis	Supportive for diagnosis but not essential	Supportive for diagnosis but not essential	Sometimes
13555181420	417151871	2022-09-17 22:30:55	2022-09-17 22:37:51	pt	Intensivist				Consultant/Specialist in intensive care		>10	Brazil	General ICU (mixed medical and surgical)	University/ Teaching Hospital	2000	12	Yes	No	No	Yes	Specific weekdays only		Pulmonologist from outside unit			No training	5	120		Quantitative/Semi-quantitative (Colony Forming Unit)	Quantitative/Semi-quantitative (Colony Forming Unit)	Positive/Negative	Positive/Negative	No	No	Yes	Yes	virus / chlamydia	Biofire Filmarray		cost		Always	Always	Always	Some or all must be present for diagnosis	Some or all must be present for diagnosis	Some or all must be present for diagnosis	Never
13555175862	417151871	2022-09-17 22:10:05	2022-09-17 22:17:55	pt				family physician	Trainee/Resident in intensive care		5-10	Brazil	General ICU (mixed medical and surgical)	Community District Hospital	50	20	No	No	Yes	No						No training		NA	This technique not used in my hospital	Quantitative/Semi-quantitative (Colony Forming Unit)	Don't know	Quantitative/Semi-quantitative (Colony Forming Unit)	Quantitative/Semi-quantitative (Colony Forming Unit)	No	No								Sometimes	Always	Sometimes	Supportive for diagnosis but not essential	Some or all must be present for diagnosis	Supportive for diagnosis but not essential	Mostly
13555171644	417151871	2022-09-17 21:54:14	2022-09-17 22:04:32	pt	Intensivist				Consultant/Specialist in intensive care		5-10	Brazil	General ICU (mixed medical and surgical)	University/ Teaching Hospital	900	16	Yes	Yes	No	Yes	24 hours, 7 days/week		Pulmonologist from outside unit				10	NA	Quantitative/Semi-quantitative (Colony Forming Unit)	Quantitative/Semi-quantitative (Colony Forming Unit)	Quantitative/Semi-quantitative (Colony Forming Unit)	Positive/Negative	Positive/Negative	No	No	Yes	Yes	Influenza SARS-CoV-2	Multiplex used but unsure of name		cost		Always	Always	Sometimes	Some or all must be present for diagnosis	Some or all must be present for diagnosis	Supportive for diagnosis but not essential	Mostly
13555168299	417151871	2022-09-17 21:41:48	2022-09-17 21:53:13	pt	Intensivist				Consultant/Specialist in intensive care		>10	Brazil	General ICU (mixed medical and surgical)	Community District Hospital	150	20	Yes	Yes	Yes	Yes	24 hours, 7 days/week				thoracic surgery	Formal training	9	10	Quantitative/Semi-quantitative (Colony Forming Unit)	Quantitative/Semi-quantitative (Colony Forming Unit)	Quantitative/Semi-quantitative (Colony Forming Unit)	Quantitative/Semi-quantitative (Colony Forming Unit)	Positive/Negative	No	No	Yes	Yes	various viruses including CMV	Multiplex used but unsure of name		cost		Always	Mostly	Mostly	Some or all must be present for diagnosis	Supportive for diagnosis but not essential	Supportive for diagnosis but not essential	Always
13555132151	417151871	2022-09-17 19:39:45	2022-09-17 19:48:59	pt	Intensivist			internal medicine	Consultant/Specialist in intensive care		< 5	Brazil	General ICU (mixed medical and surgical)	Community District Hospital	350	40	No	Yes	Yes	Yes	Specific weekdays only				thoracic surgery	No training	0	na	Quantitative/Semi-quantitative (Colony Forming Unit)	Quantitative/Semi-quantitative (Colony Forming Unit)	Don't know	Quantitative/Semi-quantitative (Colony Forming Unit)	Quantitative/Semi-quantitative (Colony Forming Unit)	No	No	No	No	NA			cost, lack of experience		Always	Mostly	Never	Some or all must be present for diagnosis	Some or all must be present for diagnosis	Not part of diagnostic assessment	Mostly
13555115752	417151871	2022-09-17 18:50:06	2022-09-17 18:57:10	pt				internal medicine	Trainee/Resident in intensive care		< 5	Brazil	General ICU (mixed medical and surgical)	University/ Teaching Hospital	120	30	No	No	Yes	Yes	Specific weekdays only		Pulmonologist from outside unit			No training	0	na	Quantitative/Semi-quantitative (Colony Forming Unit)	Quantitative/Semi-quantitative (Colony Forming Unit)	Quantitative/Semi-quantitative (Colony Forming Unit)	Quantitative/Semi-quantitative (Colony Forming Unit)	Quantitative/Semi-quantitative (Colony Forming Unit)	Don't know	Don't know	Don't know	Don't know						Always	Mostly	Sometimes	Some or all must be present for diagnosis	Some or all must be present for diagnosis	Some or all must be present for diagnosis	Never
13555072503	417151871	2022-09-17 16:56:08	2022-09-17 17:35:48	pt	Intensivist				Consultant/Specialist in intensive care		>10	Brazil	General ICU (mixed medical and surgical)	Community District Hospital	320	44	No	Yes	Yes	No								NA	Positive/Negative		This technique not used in my hospital	Positive/Negative	Positive/Negative	No	No	No	No				cost		Always	Always	Sometimes	Supportive for diagnosis but not essential	Supportive for diagnosis but not essential	Supportive for diagnosis but not essential	Always
13555062451	417151871	2022-09-17 16:26:38	2022-09-17 16:33:17	pt				nephrologist	Consultant/Specialist in intensive care		5-10	Brazil	General ICU (mixed medical and surgical)	Community District Hospital		10	No	Yes	Yes	No						Formal training	7	5	Quantitative/Semi-quantitative (Colony Forming Unit)	Quantitative/Semi-quantitative (Colony Forming Unit)	Don't know	Quantitative/Semi-quantitative (Colony Forming Unit)		No	No	No	yes		In-house lab developed test				Sometimes	Sometimes	Sometimes	Supportive for diagnosis but not essential	Some or all must be present for diagnosis	Supportive for diagnosis but not essential	Always
13555058053	417151871	2022-09-17 16:14:06	2022-09-17 16:21:04	pt	Intensivist				Trainee/Resident in intensive care		< 5	Brazil	General ICU (mixed medical and surgical)	Community District Hospital	200	10	No	Yes	Yes	No								NA	Quantitative/Semi-quantitative (Colony Forming Unit)	Qualitative (small, moderate, heavy growth)		Quantitative/Semi-quantitative (Colony Forming Unit)	Quantitative/Semi-quantitative (Colony Forming Unit)	No	No	No	No						Always	Mostly	Sometimes	Some or all must be present for diagnosis	Supportive for diagnosis but not essential	Some or all must be present for diagnosis	Always
13554992954	417151871	2022-09-17 12:31:44	2022-09-17 15:52:30	pt	Intensivist				Consultant/Specialist in intensive care		5-10	Brazil	General ICU (mixed medical and surgical)	University/ Teaching Hospital	447	55	Yes	Yes	Yes	Yes	Specific hours, every day				thoracic surgery	No training	0	20	Quantitative/Semi-quantitative (Colony Forming Unit)	Quantitative/Semi-quantitative (Colony Forming Unit)	Quantitative/Semi-quantitative (Colony Forming Unit)	Quantitative/Semi-quantitative (Colony Forming Unit)	Quantitative/Semi-quantitative (Colony Forming Unit)	No	Yes	No	Yes		Biofire Filmarray		NA		Mostly	Mostly	Sometimes	Some or all must be present for diagnosis	Some or all must be present for diagnosis	Supportive for diagnosis but not essential	Mostly
13555041061	417151871	2022-09-17 15:24:20	2022-09-17 15:31:59	pt	Intensivist				Trainee/Resident in intensive care		< 5	Brazil	General ICU (mixed medical and surgical)	Community District Hospital		40	Yes	Yes	Yes	Yes	Specific hours, every day				thoracic surgery	No training		NA	Quantitative/Semi-quantitative (Colony Forming Unit)	Quantitative/Semi-quantitative (Colony Forming Unit)	Quantitative/Semi-quantitative (Colony Forming Unit)	Quantitative/Semi-quantitative (Colony Forming Unit)	Quantitative/Semi-quantitative (Colony Forming Unit)	No	No	No	No						Always	Always	Sometimes	Some or all must be present for diagnosis	Some or all must be present for diagnosis	Not part of diagnostic assessment	Sometimes
13555035394	417151871	2022-09-17 15:08:04	2022-09-17 15:14:51	pt	Intensivist				Consultant/Specialist in intensive care		>10	Brazil	General ICU (mixed medical and surgical)	University/ Teaching Hospital	100	10	Yes	No	Yes	No								NA						No	No						cost		Mostly	Always	Never	Some or all must be present for diagnosis	Supportive for diagnosis but not essential	Not part of diagnostic assessment	Always
13555024809	417151871	2022-09-17 14:37:53	2022-09-17 14:51:14	pt				internal medicine	Consultant/Specialist in intensive care		5-10	Brazil	General ICU (mixed medical and surgical)	University/ Teaching Hospital	200	10	No	No	No	Yes	Specific weekdays only				thoracic surgery	No training	0	10	Quantitative/Semi-quantitative (Colony Forming Unit)	Quantitative/Semi-quantitative (Colony Forming Unit)	Quantitative/Semi-quantitative (Colony Forming Unit)	Quantitative/Semi-quantitative (Colony Forming Unit)	Quantitative/Semi-quantitative (Colony Forming Unit)	Don't know	No	No	yes		Multiplex used but unsure of name				Always	Always	Never	Some or all must be present for diagnosis	Some or all must be present for diagnosis	Not part of diagnostic assessment	Always
13555024625	417151871	2022-09-17 14:37:20	2022-09-17 14:45:05	pt	Intensivist				Consultant/Specialist in intensive care		< 5	Brazil	General ICU (mixed medical and surgical)	University/ Teaching Hospital	200	20	No	Yes	Yes	Yes	Specific weekdays only				thoracic surgery	No training	8	20	Positive/Negative	Positive/Negative	Positive/Negative	Positive/Negative	Positive/Negative	No	No	No	No						Always	Mostly	Mostly	Supportive for diagnosis but not essential	Supportive for diagnosis but not essential	Supportive for diagnosis but not essential	Always
13555024259	417151871	2022-09-17 14:36:10	2022-09-17 14:42:28	pt				internal medicine	Trainee/Resident in intensive care		< 5	Brazil	General ICU (mixed medical and surgical)	University/ Teaching Hospital	320	40	Yes	Yes		No								NA	Quantitative/Semi-quantitative (Colony Forming Unit)	Quantitative/Semi-quantitative (Colony Forming Unit)	Quantitative/Semi-quantitative (Colony Forming Unit)	Quantitative/Semi-quantitative (Colony Forming Unit)	Quantitative/Semi-quantitative (Colony Forming Unit)	No	No	No	No						Always	Always	Never	Some or all must be present for diagnosis	Supportive for diagnosis but not essential	Not part of diagnostic assessment	Mostly
13555020400	417151871	2022-09-17 14:22:14	2022-09-17 14:29:58	pt	Intensivist				Trainee/Resident in intensive care		< 5	Brazil	General ICU (mixed medical and surgical)	University/ Teaching Hospital		50	No	Yes	Yes	Yes	Specific weekdays only		Pulmonologist from outside unit				0	NA	Qualitative (small, moderate, heavy growth)	This technique not used in my hospital	Qualitative (small, moderate, heavy growth)	Positive/Negative	Positive/Negative	No	No	No	No						Always	Always	Always	Some or all must be present for diagnosis	Supportive for diagnosis but not essential	Supportive for diagnosis but not essential	Mostly
13554855920	417151871	2022-09-17 01:34:08	2022-09-17 01:44:11	pt	Intensivist				Consultant/Specialist in intensive care		5-10	Brazil	General ICU (mixed medical and surgical)	University/ Teaching Hospital	250	42	No	Yes	Yes	Yes	Specific hours, every day		Pulmonologist from outside unit		thoracic surgery	Formal training	0	NA	Quantitative/Semi-quantitative (Colony Forming Unit)	Quantitative/Semi-quantitative (Colony Forming Unit)	Quantitative/Semi-quantitative (Colony Forming Unit)	Quantitative/Semi-quantitative (Colony Forming Unit)	Quantitative/Semi-quantitative (Colony Forming Unit)	Yes	Yes	No	No						Always	Always	Never	Some or all must be present for diagnosis	Some or all must be present for diagnosis	Some or all must be present for diagnosis	Mostly
13554834446	417151871	2022-09-17 00:34:10	2022-09-17 00:39:40	pt	Intensivist				Consultant/Specialist in intensive care		>10	Brazil	Surgical ICU	Community District Hospital	500	80	No	No	Yes	Yes	Specific hours, every day		Pulmonologist from outside unit			Informal training	5	20	Quantitative/Semi-quantitative (Colony Forming Unit)	This technique not used in my hospital	Quantitative/Semi-quantitative (Colony Forming Unit)	Quantitative/Semi-quantitative (Colony Forming Unit)	Quantitative/Semi-quantitative (Colony Forming Unit)	No	No	No	No				cost		Always	Always	Mostly	Some or all must be present for diagnosis	Supportive for diagnosis but not essential	Supportive for diagnosis but not essential	Mostly
13554801833	417151871	2022-09-16 23:13:43	2022-09-16 23:22:02	pt	Intensivist				Consultant/Specialist in intensive care		>10	Brazil	General ICU (mixed medical and surgical)	University/ Teaching Hospital	400	52	Yes	Yes	Yes	Yes	Specific weekdays only		Pulmonologist from outside unit			Informal training	3	10	Quantitative/Semi-quantitative (Colony Forming Unit)	Quantitative/Semi-quantitative (Colony Forming Unit)	Quantitative/Semi-quantitative (Colony Forming Unit)	Quantitative/Semi-quantitative (Colony Forming Unit)	Qualitative (small, moderate, heavy growth)	Yes	Yes	Yes	Yes	CMV	Multiplex used but unsure of name		yes		Always	Always	Sometimes	Supportive for diagnosis but not essential	Some or all must be present for diagnosis	Some or all must be present for diagnosis	Mostly
13554792148	417151871	2022-09-16 22:50:55	2022-09-16 22:59:06	pt	Intensivist				Consultant/Specialist in intensive care		>10	Brazil	General ICU (mixed medical and surgical)	University/ Teaching Hospital	230	37	Yes	Yes	No	Yes	Specific weekdays only		Pulmonologist from outside unit			Informal training	9	10		Qualitative (small, moderate, heavy growth)	Qualitative (small, moderate, heavy growth)	Positive/Negative	Positive/Negative	No	No	No	No						Always	Always	Never	Some or all must be present for diagnosis	Some or all must be present for diagnosis	Not part of diagnostic assessment	Always
13554788467	417151871	2022-09-16 22:42:34	2022-09-16 22:48:22	pt	Intensivist				Consultant/Specialist in intensive care		>10	Brazil	General ICU (mixed medical and surgical)	University/ Teaching Hospital	400	50	No	Yes	Yes	No			Pulmonologist from outside unit					NA	Quantitative/Semi-quantitative (Colony Forming Unit)	Quantitative/Semi-quantitative (Colony Forming Unit)		Quantitative/Semi-quantitative (Colony Forming Unit)	Quantitative/Semi-quantitative (Colony Forming Unit)	No	No	No	No						Sometimes	Always	Never	Supportive for diagnosis but not essential	Some or all must be present for diagnosis	Not part of diagnostic assessment	Sometimes
13554784019	417151871	2022-09-16 22:32:30	2022-09-16 22:40:43	pt	Intensivist				Consultant/Specialist in intensive care		>10	Brazil	General ICU (mixed medical and surgical)	Community District Hospital	280	86	Yes	Yes	Yes	Yes	24 hours, 7 days/week				thoracic surgery	No training	10	30	Quantitative/Semi-quantitative (Colony Forming Unit)	This technique not used in my hospital	Quantitative/Semi-quantitative (Colony Forming Unit)	Quantitative/Semi-quantitative (Colony Forming Unit)	Quantitative/Semi-quantitative (Colony Forming Unit)	Yes	Yes	Yes	Yes	Influenza/RSV/ metapneumovirus	Biofire Filmarray		yes		Always	Always	Mostly	Some or all must be present for diagnosis	Some or all must be present for diagnosis	Some or all must be present for diagnosis	Sometimes
13554780391	417151871	2022-09-16 18:55:17	2022-09-16 22:35:36	pt	Intensivist				Consultant/Specialist in intensive care		>10	Brazil	General ICU (mixed medical and surgical)	University/ Teaching Hospital	250	40	Yes	Yes	Yes	No	Specific weekdays only			Diagnostic Bronchoscopy not performed on unit		No training	2	20	Don't know	Don't know	Don't know	Don't know	Don't know
13554774147	417151871	2022-09-16 22:10:53	2022-09-16 22:17:49	pt	Intensivist				Consultant/Specialist in intensive care		>10	Brazil	General ICU (mixed medical and surgical)	Community District Hospital	300	80	No	Yes	No	No	Specific weekdays only				thoracic surgery	No training	0	na	Quantitative/Semi-quantitative (Colony Forming Unit)		Quantitative/Semi-quantitative (Colony Forming Unit)	Quantitative/Semi-quantitative (Colony Forming Unit)	Quantitative/Semi-quantitative (Colony Forming Unit)	No	No	No	No						Always	Always	Always	Supportive for diagnosis but not essential	Supportive for diagnosis but not essential	Supportive for diagnosis but not essential	Always
13554771177	417151871	2022-09-16 22:04:40	2022-09-16 22:14:22	pt	Intensivist				Consultant/Specialist in intensive care		5-10	Brazil	General ICU (mixed medical and surgical)	University/ Teaching Hospital	300	72	No	No	Yes	Yes	24 hours, 7 days/week		Pulmonologist from outside unit			No training	0	100	Quantitative/Semi-quantitative (Colony Forming Unit)	This technique not used in my hospital	Quantitative/Semi-quantitative (Colony Forming Unit)	Quantitative/Semi-quantitative (Colony Forming Unit)	Quantitative/Semi-quantitative (Colony Forming Unit)	No	No	No	No				cost		Mostly	Mostly	Sometimes	Supportive for diagnosis but not essential	Some or all must be present for diagnosis	Supportive for diagnosis but not essential	Mostly
13554763511	417151871	2022-09-16 21:49:07	2022-09-16 21:55:46	pt	Intensivist				Consultant/Specialist in intensive care		>10	Brazil	General ICU (mixed medical and surgical)	University/ Teaching Hospital	450	16	No	Yes	Yes	Yes	Specific hours, every day		Pulmonologist from outside unit			Formal training	6	20	Quantitative/Semi-quantitative (Colony Forming Unit)	Don't know	Quantitative/Semi-quantitative (Colony Forming Unit)	Positive/Negative	Positive/Negative	Yes	Yes	No	No				None		Always	Always	Sometimes	Supportive for diagnosis but not essential	Supportive for diagnosis but not essential	Not part of diagnostic assessment	Sometimes
13554671242	417151871	2022-09-16 19:00:46	2022-09-16 19:19:32	pt	Intensivist				Trainee/Resident in intensive care		< 5	Brazil	General ICU (mixed medical and surgical)	University/ Teaching Hospital	250	40	No	No	No	Yes	Specific weekdays only		Pulmonologist from outside unit			No training	0	NA	Quantitative/Semi-quantitative (Colony Forming Unit)	Quantitative/Semi-quantitative (Colony Forming Unit)	Quantitative/Semi-quantitative (Colony Forming Unit)	Quantitative/Semi-quantitative (Colony Forming Unit)	Quantitative/Semi-quantitative (Colony Forming Unit)	Don't know	Don't know	Don't know	Don't know						Always	Always	Sometimes	Some or all must be present for diagnosis	Supportive for diagnosis but not essential	Not part of diagnostic assessment	Mostly
13554664659	417151871	2022-09-16 18:48:57	2022-09-16 18:58:46	pt	Intensivist				Other (please specify)	medical officer	>10	Brazil	General ICU (mixed medical and surgical)	University/ Teaching Hospital	280	45	Yes	Yes	Yes	Yes	Specific weekdays only			Diagnostic Bronchoscopy not performed on unit		No training	7	20	Positive/Negative	Don't know	Positive/Negative	Qualitative (small, moderate, heavy growth)	Qualitative (small, moderate, heavy growth)	Don't know	Don't know	Don't know	Don't know						Always	Always	Sometimes	Some or all must be present for diagnosis	Some or all must be present for diagnosis	Supportive for diagnosis but not essential	Always
13554661278	417151871	2022-09-16 18:43:07	2022-09-16 18:58:38	pt	Intensivist				Consultant/Specialist in intensive care		>10	Brazil	Medical ICU	Community District Hospital	200	10	No	No	No	Yes	Specific weekdays only		Pulmonologist from outside unit			No training	5	10	Quantitative/Semi-quantitative (Colony Forming Unit)	Don't know	Positive/Negative	Positive/Negative	Quantitative/Semi-quantitative (Colony Forming Unit)	No	No	No	No						Always	Mostly	Sometimes	Some or all must be present for diagnosis	Some or all must be present for diagnosis	Some or all must be present for diagnosis	Mostly
13554658084	417151871	2022-09-16 18:37:31	2022-09-16 18:56:24	pt	Intensivist				Other (please specify)	medical officer	5-10	Brazil	General ICU (mixed medical and surgical)	University/ Teaching Hospital	250	40	No	No	Yes	Yes	Specific weekdays only	Intensivist				Formal training	9	10	Positive/Negative	Positive/Negative	Positive/Negative	Positive/Negative	Positive/Negative	Don't know	Don't know	Don't know	No				Cost		Always	Always	Sometimes	Supportive for diagnosis but not essential	Some or all must be present for diagnosis	Some or all must be present for diagnosis	Mostly
13554629334	417151871	2022-09-16 17:48:49	2022-09-16 18:07:52	pt	Intensivist			internal medicine	Consultant/Specialist in intensive care		>10	Brazil	General ICU (mixed medical and surgical)	University/ Teaching Hospital	300	40	Yes	Yes	Yes	Yes	Specific hours, every day		Pulmonologist from outside unit			Formal training	8	3	Qualitative (small, moderate, heavy growth)	Qualitative (small, moderate, heavy growth)	Qualitative (small, moderate, heavy growth)	Quantitative/Semi-quantitative (Colony Forming Unit)	Quantitative/Semi-quantitative (Colony Forming Unit)	No	No	Yes	No	CMV, SARS-CoV-2, influenza					Mostly	Mostly	Never	Supportive for diagnosis but not essential	Some or all must be present for diagnosis	Not part of diagnostic assessment	Always
13554605686	417151871	2022-09-16 17:11:37	2022-09-16 17:35:13	pt	Intensivist				Other (please specify)	medical officer	>10	Brazil	General ICU (mixed medical and surgical)	University/ Teaching Hospital	836	50	Yes	Yes	Yes	Yes	Specific weekdays only		Pulmonologist from outside unit			Formal training	7	na	Positive/Negative	This technique not used in my hospital	Quantitative/Semi-quantitative (Colony Forming Unit)	Positive/Negative	Positive/Negative	No	Yes	Yes	No	SARS-CoV-2, Influenza, RSV e mTB			cost		Always	Always	Mostly	Supportive for diagnosis but not essential	Supportive for diagnosis but not essential	Supportive for diagnosis but not essential	Always
13554608346	417151871	2022-09-16 17:16:27	2022-09-16 17:24:37	pt	Intensivist				Consultant/Specialist in intensive care		< 5	Brazil	General ICU (mixed medical and surgical)	University/ Teaching Hospital	80	10	No	No	Yes	Yes	Specific weekdays only				thoracic surgery	Formal training	9	20	Quantitative/Semi-quantitative (Colony Forming Unit)	Quantitative/Semi-quantitative (Colony Forming Unit)	Quantitative/Semi-quantitative (Colony Forming Unit)	Quantitative/Semi-quantitative (Colony Forming Unit)	Quantitative/Semi-quantitative (Colony Forming Unit)	No	No	No	No				Laboratory resistance		Always	Always	Mostly	Some or all must be present for diagnosis	Supportive for diagnosis but not essential	Some or all must be present for diagnosis	Always
13554604138	417151871	2022-09-16 17:09:18	2022-09-16 17:21:01	pt	Intensivist				Consultant/Specialist in intensive care		>10	Brazil	General ICU (mixed medical and surgical)	University/ Teaching Hospital	175	20	No	Yes	Yes	No	Specific hours, every day		Pulmonologist from outside unit			Formal training	6	20	Quantitative/Semi-quantitative (Colony Forming Unit)	Quantitative/Semi-quantitative (Colony Forming Unit)	Quantitative/Semi-quantitative (Colony Forming Unit)	Positive/Negative	Qualitative (small, moderate, heavy growth)	Don't know	Don't know	No	No				cost, availability, lack of expertise		Always	Always	Sometimes	Supportive for diagnosis but not essential	Supportive for diagnosis but not essential	Supportive for diagnosis but not essential	Sometimes
13554604286	417151871	2022-09-16 17:10:01	2022-09-16 17:17:54	pt	Intensivist				Consultant/Specialist in intensive care		>10	Brazil	Neuro ICU	Community District Hospital	300	18	Yes	Yes	Yes	Yes	24 hours, 7 days/week			Diagnostic Bronchoscopy not performed on unit		Formal training	9	na	Quantitative/Semi-quantitative (Colony Forming Unit)	Don't know	Quantitative/Semi-quantitative (Colony Forming Unit)	Quantitative/Semi-quantitative (Colony Forming Unit)	Quantitative/Semi-quantitative (Colony Forming Unit)	Don't know	Don't know	Don't know	yes		Multiplex used but unsure of name				Always	Always	Sometimes	Some or all must be present for diagnosis	Some or all must be present for diagnosis	Not part of diagnostic assessment	Always
13554604364	417151871	2022-09-16 17:10:08	2022-09-16 17:15:56	pt	Intensivist				Consultant/Specialist in intensive care		5-10	Brazil	General ICU (mixed medical and surgical)	University/ Teaching Hospital	170	50	No	Yes	Yes	Yes	24 hours, 7 days/week				thoracic surgery	Formal training	8	20	Quantitative/Semi-quantitative (Colony Forming Unit)	Quantitative/Semi-quantitative (Colony Forming Unit)	Qualitative (small, moderate, heavy growth)	Qualitative (small, moderate, heavy growth)	Quantitative/Semi-quantitative (Colony Forming Unit)	Don't know	Don't know	Yes	Yes	Pseudomonas, Klebsiella producing carbapenemases	Multiplex used but unsure of name				Always	Always	Sometimes	Some or all must be present for diagnosis	Supportive for diagnosis but not essential	Supportive for diagnosis but not essential	Mostly
13554590081	417151871	2022-09-16 16:47:00	2022-09-16 16:56:52	pt	Intensivist				Consultant/Specialist in intensive care	head of department	5-10	Brazil	Cardiac ICU	University/ Teaching Hospital	160	27	No	Yes	Yes	Yes	24 hours, 7 days/week		Pulmonologist from outside unit			No training	0	na	Quantitative/Semi-quantitative (Colony Forming Unit)	Don't know	Quantitative/Semi-quantitative (Colony Forming Unit)	Quantitative/Semi-quantitative (Colony Forming Unit)	Quantitative/Semi-quantitative (Colony Forming Unit)	No	No	Yes	No	Virus, PCJ					Always	Mostly	Always	Some or all must be present for diagnosis	Supportive for diagnosis but not essential	Supportive for diagnosis but not essential	Sometimes
13554585890	417151871	2022-09-16 16:39:15	2022-09-16 16:48:34	pt	Intensivist				Consultant/Specialist in intensive care		>10	Brazil	General ICU (mixed medical and surgical)	Community District Hospital	250	70	Yes	Yes	Yes	Yes	24 hours, 7 days/week		Pulmonologist from outside unit			Formal training	10	20	Quantitative/Semi-quantitative (Colony Forming Unit)	Quantitative/Semi-quantitative (Colony Forming Unit)	Quantitative/Semi-quantitative (Colony Forming Unit)	Quantitative/Semi-quantitative (Colony Forming Unit)	Quantitative/Semi-quantitative (Colony Forming Unit)	No	No	yes	yes	Streptococcus pneumoniae Legionella in specific cases	Biofire Filmarray		cost		Always	Always	Sometimes	Supportive for diagnosis but not essential	Some or all must be present for diagnosis	Supportive for diagnosis but not essential	Always
13553221020	417151871	2022-09-14 16:13:15	2022-09-14 16:19:38	pt	Intensivist				Consultant/Specialist in intensive care		5-10	Brazil	General ICU (mixed medical and surgical)	Community District Hospital	100	20	No	Yes	Yes	No								NA	Qualitative (small, moderate, heavy growth)	Qualitative (small, moderate, heavy growth)	Qualitative (small, moderate, heavy growth)	Quantitative/Semi-quantitative (Colony Forming Unit)	Quantitative/Semi-quantitative (Colony Forming Unit)	No	No	No							Always	Always	Mostly	Some or all must be present for diagnosis	Some or all must be present for diagnosis	Some or all must be present for diagnosis	Always
13553208789	417151871	2022-09-14 15:55:42	2022-09-14 16:03:04	pt	Intensivist				Consultant/Specialist in intensive care		5-10	Brazil	General ICU (mixed medical and surgical)	Community District Hospital	105	30	Yes	Yes	Yes	Yes	24 hours, 7 days/week				thoracic surgery	Formal training	10	20	Quantitative/Semi-quantitative (Colony Forming Unit)	Don't know	Quantitative/Semi-quantitative (Colony Forming Unit)	Quantitative/Semi-quantitative (Colony Forming Unit)	Quantitative/Semi-quantitative (Colony Forming Unit)	No	Yes	Yes	Yes		Biofire Filmarray		cost		Mostly	Mostly	Sometimes	Some or all must be present for diagnosis	Some or all must be present for diagnosis	Supportive for diagnosis but not essential	Mostly
13553183923	417151871	2022-09-14 15:16:44	2022-09-14 15:31:10	pt	Intensivist				Consultant/Specialist in intensive care		5-10	Brazil	General ICU (mixed medical and surgical)	University/ Teaching Hospital	500	100	Yes	Yes	Yes	Yes	24 hours, 7 days/week		Pulmonologist from outside unit			No training	0	10	Quantitative/Semi-quantitative (Colony Forming Unit)	Quantitative/Semi-quantitative (Colony Forming Unit)	Quantitative/Semi-quantitative (Colony Forming Unit)	Quantitative/Semi-quantitative (Colony Forming Unit)	Quantitative/Semi-quantitative (Colony Forming Unit)	No	No	No	Yes		Multiplex used but unsure of name		None		Always	Always	Sometimes	Some or all must be present for diagnosis	Some or all must be present for diagnosis	Some or all must be present for diagnosis	Never
13552091552	417151871	2022-09-12 23:10:39	2022-09-12 23:20:54	pt	Intensivist				Consultant/Specialist in intensive care		>10	Brazil	General ICU (mixed medical and surgical)	University/ Teaching Hospital	200	20	No	No	No	Yes	Specific hours, every day				thoracic surgery	Formal training	9	20	Quantitative/Semi-quantitative (Colony Forming Unit)	Quantitative/Semi-quantitative (Colony Forming Unit)	Quantitative/Semi-quantitative (Colony Forming Unit)	Positive/Negative	Positive/Negative	No	No	No	Yes	NA	Multiplex used but unsure of name	don't know	cost		Always	Always	Sometimes	Supportive for diagnosis but not essential	Some or all must be present for diagnosis	Not part of diagnostic assessment	Mostly
13552016677	417151871	2022-09-12 21:01:04	2022-09-12 21:06:59	pt	Intensivist				Consultant/Specialist in intensive care		>10	Brazil	General ICU (mixed medical and surgical)	University/ Teaching Hospital	200	72	Yes	Yes	Yes	Yes	24 hours, 7 days/week		Pulmonologist from outside unit			Formal training	10	15	Quantitative/Semi-quantitative (Colony Forming Unit)	Quantitative/Semi-quantitative (Colony Forming Unit)	Quantitative/Semi-quantitative (Colony Forming Unit)	Quantitative/Semi-quantitative (Colony Forming Unit)	Quantitative/Semi-quantitative (Colony Forming Unit)	Yes	Yes	Yes	Yes		Biofire Filmarray		cost		Always	Always	Sometimes	Some or all must be present for diagnosis	Some or all must be present for diagnosis	Supportive for diagnosis but not essential	Always
13579142178	417151871	2022-10-29 23:15:59	2022-10-29 23:26:02	pt	Intensivist				Consultant/Specialist in intensive care		>10	Brazil	General ICU (mixed medical and surgical)	University/ Teaching Hospital	2500	14	No	Yes	Yes	Yes	Specific hours, every day		Pulmonologist from outside unit			No training	8		Quantitative/Semi-quantitative (Colony Forming Unit)	Don't know	Quantitative/Semi-quantitative (Colony Forming Unit)	Positive/Negative	Positive/Negative	Yes	Yes	Don't know	Don't know						Always	Always	Sometimes	Some or all must be present for diagnosis	Some or all must be present for diagnosis	Supportive for diagnosis but not essential	Sometimes
13578002054	417151871	2022-10-27 19:14:44	2022-10-27 19:23:15	pt	Intensivist				Consultant/Specialist in intensive care		< 5	Brazil	Surgical ICU	University/ Teaching Hospital	370	37	Yes	Yes	Yes	Yes	Specific weekdays only		Pulmonologist from outside unit			Informal training	5	20	Qualitative (small, moderate, heavy growth)	Qualitative (small, moderate, heavy growth)	Qualitative (small, moderate, heavy growth)	Qualitative (small, moderate, heavy growth)	Qualitative (small, moderate, heavy growth)	No	No	Yes	yes	Pcr para coronavirus Pcr para influenza Pcr para clostridium	Multiplex used but unsure of name				Mostly	Always	Never	Supportive for diagnosis but not essential	Some or all must be present for diagnosis	Not part of diagnostic assessment	Mostly
13577230027	417151871	2022-10-26 15:41:17	2022-10-26 15:51:15	pt				infectious diseases	Consultant/Specialist in intensive care		>10	Brazil	Medical ICU	University/ Teaching Hospital	120	20	No	No	Yes	No									Quantitative/Semi-quantitative (Colony Forming Unit)			Positive/Negative	Positive/Negative	No	No	No	No						Always	Always	Mostly	Some or all must be present for diagnosis	Some or all must be present for diagnosis	Supportive for diagnosis but not essential	Mostly
13573782541	417151871	2022-10-20 01:51:15	2022-10-25 03:12:55	pt	Intensivist				Consultant/Specialist in intensive care		5-10	Brazil	General ICU (mixed medical and surgical)	Community District Hospital	490	50	Yes	No	No	Yes	24 hours, 7 days/week				Unit bronchoscopy team	Formal training	10	200	Quantitative/Semi-quantitative (Colony Forming Unit)	This technique not used in my hospital	Quantitative/Semi-quantitative (Colony Forming Unit)	Quantitative/Semi-quantitative (Colony Forming Unit)	Quantitative/Semi-quantitative (Colony Forming Unit)	Yes	Yes	Yes	Yes	PCJ, CMV	Biofire Filmarray		none		Mostly	Always	Sometimes	Supportive for diagnosis but not essential	Some or all must be present for diagnosis	Not part of diagnostic assessment	Sometimes
13576218283	417151871	2022-10-24 23:31:13	2022-10-24 23:48:35	pt	Intensivist			general surgeon	Consultant/Specialist in intensive care		>10	Brazil	General ICU (mixed medical and surgical)	University/ Teaching Hospital	100	15	Yes	Yes	Yes	Yes	Specific weekdays only		Pulmonologist from outside unit			Informal training	6	20	Quantitative/Semi-quantitative (Colony Forming Unit)	Quantitative/Semi-quantitative (Colony Forming Unit)	Quantitative/Semi-quantitative (Colony Forming Unit)	Quantitative/Semi-quantitative (Colony Forming Unit)	Quantitative/Semi-quantitative (Colony Forming Unit)	No	No	Don't know	Don't know				cost, lack of expertise		Always	Always	Sometimes	Supportive for diagnosis but not essential	Some or all must be present for diagnosis	Supportive for diagnosis but not essential	Always
13576219560	417151871	2022-10-24 23:34:52	2022-10-24 23:39:39	pt	Intensivist				Consultant/Specialist in intensive care		>10	Brazil	General ICU (mixed medical and surgical)	University/ Teaching Hospital	500	44	Yes	No	Yes	Yes	24 hours, 7 days/week		Pulmonologist from outside unit			No training	8	20	Qualitative (small, moderate, heavy growth)	Quantitative/Semi-quantitative (Colony Forming Unit)	Quantitative/Semi-quantitative (Colony Forming Unit)	Quantitative/Semi-quantitative (Colony Forming Unit)	Qualitative (small, moderate, heavy growth)	No	Yes	Yes	Yes	COVID, e outros virus	Biofire Filmarray		cost		Always	Always	Sometimes	Some or all must be present for diagnosis	Some or all must be present for diagnosis	Not part of diagnostic assessment	Mostly
13576130497	417151871	2022-10-24 20:52:56	2022-10-24 20:58:15	pt	Intensivist				Consultant/Specialist in intensive care		5-10	Brazil	General ICU (mixed medical and surgical)	University/ Teaching Hospital	400	55	Yes	Yes	Yes	Yes	Specific hours, every day		Pulmonologist from outside unit			No training	8	60	Quantitative/Semi-quantitative (Colony Forming Unit)	Quantitative/Semi-quantitative (Colony Forming Unit)	Quantitative/Semi-quantitative (Colony Forming Unit)	Quantitative/Semi-quantitative (Colony Forming Unit)	Quantitative/Semi-quantitative (Colony Forming Unit)	Yes	Yes	No	Yes		Multiplex used but unsure of name		cost		Always	Always	Sometimes	Some or all must be present for diagnosis	Some or all must be present for diagnosis	Supportive for diagnosis but not essential	Always
13575427793	417151871	2022-10-23 12:22:12	2022-10-23 12:34:37	pt		Respiratory Physician			Consultant/Specialist in intensive care		< 5	Brazil	Medical ICU	University/ Teaching Hospital	200	30	No	No	Yes	No	Specific weekdays only			Diagnostic Bronchoscopy not performed on unit		No training	0	17	Positive/Negative	Positive/Negative	Positive/Negative	Positive/Negative	Positive/Negative	No	Yes	No	No				yes -not further specified		Mostly	Always	Never	Supportive for diagnosis but not essential	Some or all must be present for diagnosis	Some or all must be present for diagnosis	Sometimes
13575415751	417151871	2022-10-23 11:29:41	2022-10-23 11:45:56	pt	Intensivist			endocrinologist	Consultant/Specialist in intensive care		>10	Brazil	General ICU (mixed medical and surgical)	University/ Teaching Hospital	200	20	No	Yes	Yes	No	Specific weekdays only			Diagnostic Bronchoscopy not performed on unit		No training	0	Não sei	Quantitative/Semi-quantitative (Colony Forming Unit)	Quantitative/Semi-quantitative (Colony Forming Unit)	This technique not used in my hospital	Qualitative (small, moderate, heavy growth)	Qualitative (small, moderate, heavy growth)	No	No	No	No				cost		Mostly	Always	Never	Some or all must be present for diagnosis	Some or all must be present for diagnosis	Not part of diagnostic assessment	Sometimes
13575315271	417151871	2022-10-23 01:07:55	2022-10-23 01:16:25	pt	Intensivist				Consultant/Specialist in intensive care		>10	Brazil	General ICU (mixed medical and surgical)	University/ Teaching Hospital	200	30	No	Yes	Yes	Yes	Specific hours, every day		Pulmonologist from outside unit			No training	8	40	Quantitative/Semi-quantitative (Colony Forming Unit)	Quantitative/Semi-quantitative (Colony Forming Unit)	Quantitative/Semi-quantitative (Colony Forming Unit)	Quantitative/Semi-quantitative (Colony Forming Unit)	Quantitative/Semi-quantitative (Colony Forming Unit)	No	No	No	Yes		Biofire Filmarray		cost		Mostly	Always	Never	Some or all must be present for diagnosis	Some or all must be present for diagnosis	Supportive for diagnosis but not essential	Sometimes
13574728051	417151871	2022-10-21 16:51:39	2022-10-23 00:27:31	pt	Intensivist				Consultant/Specialist in intensive care		< 5	Brazil	Medical ICU	University/ Teaching Hospital	4000	100	Yes	No	Yes	Yes	Specific weekdays only		Pulmonologist from outside unit			No training	0	?	Quantitative/Semi-quantitative (Colony Forming Unit)	Quantitative/Semi-quantitative (Colony Forming Unit)	Qualitative (small, moderate, heavy growth)	Quantitative/Semi-quantitative (Colony Forming Unit)	Quantitative/Semi-quantitative (Colony Forming Unit)	No	No								Always	Always	Sometimes	Supportive for diagnosis but not essential	Some or all must be present for diagnosis	Supportive for diagnosis but not essential	Sometimes
13574058511	417151871	2022-10-20 15:20:26	2022-10-20 15:29:28	pt	Intensivist				Consultant/Specialist in intensive care		>10	Brazil	General ICU (mixed medical and surgical)	University/ Teaching Hospital	650	45	Yes	No	Yes	Yes	24 hours, 7 days/week		Pulmonologist from outside unit			Informal training	9	100	Quantitative/Semi-quantitative (Colony Forming Unit)	Quantitative/Semi-quantitative (Colony Forming Unit)	Quantitative/Semi-quantitative (Colony Forming Unit)	Quantitative/Semi-quantitative (Colony Forming Unit)	Quantitative/Semi-quantitative (Colony Forming Unit)	No	Yes	No	No				difficulty obtaining reagents		Always	Always	Sometimes	Some or all must be present for diagnosis	Some or all must be present for diagnosis	Some or all must be present for diagnosis	Always
13574055480	417151871	2022-10-20 15:16:14	2022-10-20 15:21:51	pt	Intensivist				Consultant/Specialist in intensive care		< 5	Brazil	General ICU (mixed medical and surgical)	University/ Teaching Hospital	400	100	Yes	Yes	Yes	Yes	24 hours, 7 days/week		Pulmonologist from outside unit			Formal training	9	100	Quantitative/Semi-quantitative (Colony Forming Unit)	Quantitative/Semi-quantitative (Colony Forming Unit)	Quantitative/Semi-quantitative (Colony Forming Unit)	Quantitative/Semi-quantitative (Colony Forming Unit)	Quantitative/Semi-quantitative (Colony Forming Unit)	Yes	Yes	Yes	Yes	Pcr para quase todos os bixos	Biofire Filmarray		none		Always	Always	Sometimes	Some or all must be present for diagnosis	Some or all must be present for diagnosis	Supportive for diagnosis but not essential	Sometimes
13573693793	417151871	2022-10-19 22:44:21	2022-10-19 22:54:33	pt	Intensivist				Consultant/Specialist in intensive care		>10	Brazil	General ICU (mixed medical and surgical)	University/ Teaching Hospital	500	44	Yes	No	No	Yes	24 hours, 7 days/week				bronchoscopy team	Formal training	10	20	Positive/Negative	Quantitative/Semi-quantitative (Colony Forming Unit)	Quantitative/Semi-quantitative (Colony Forming Unit)	Positive/Negative	Positive/Negative	Yes	Yes	No	Yes		Multiplex used but unsure of name		none		Always	Always	Sometimes	Some or all must be present for diagnosis	Some or all must be present for diagnosis	Supportive for diagnosis but not essential	Sometimes
13573476158	417151871	2022-10-19 17:06:44	2022-10-19 17:15:22	pt	Intensivist				Consultant/Specialist in intensive care		5-10	Brazil	General ICU (mixed medical and surgical)	University/ Teaching Hospital	37	20	Yes	Yes	Yes	Yes	24 hours, 7 days/week				bronchoscopy team	Formal training	0	-	Quantitative/Semi-quantitative (Colony Forming Unit)	Quantitative/Semi-quantitative (Colony Forming Unit)	Quantitative/Semi-quantitative (Colony Forming Unit)	Quantitative/Semi-quantitative (Colony Forming Unit)	Quantitative/Semi-quantitative (Colony Forming Unit)	Don't know	Yes	Yes	yes	-	In-house lab developed test		none		Mostly	Always	Sometimes	Some or all must be present for diagnosis	Some or all must be present for diagnosis	Supportive for diagnosis but not essential	Mostly
13573416333	417151871	2022-10-19 15:35:59	2022-10-19 16:20:16	pt	Intensivist				Consultant/Specialist in intensive care		>10	Brazil	General ICU (mixed medical and surgical)	University/ Teaching Hospital	600	149	Yes	No	Yes	Yes	24 hours, 7 days/week				bronchoscopy team	Formal training	10	15	Quantitative/Semi-quantitative (Colony Forming Unit)	Quantitative/Semi-quantitative (Colony Forming Unit)	Quantitative/Semi-quantitative (Colony Forming Unit)	Positive/Negative	Quantitative/Semi-quantitative (Colony Forming Unit)	Don't know	Yes	Yes	Yes	Influenza	Multiplex used but unsure of name		none		Mostly	Sometimes	Sometimes	Supportive for diagnosis but not essential	Supportive for diagnosis but not essential	Supportive for diagnosis but not essential	Always
13573425959	417151871	2022-10-19 15:50:55	2022-10-19 16:04:23	pt	Intensivist			internal medicine	Consultant/Specialist in intensive care		5-10	Brazil	General ICU (mixed medical and surgical)	University/ Teaching Hospital	700	80	Yes	Yes	Yes	Yes	24 hours, 7 days/week		Pulmonologist from outside unit			No training	10	100	Quantitative/Semi-quantitative (Colony Forming Unit)	Don't know	Quantitative/Semi-quantitative (Colony Forming Unit)	Quantitative/Semi-quantitative (Colony Forming Unit)	Quantitative/Semi-quantitative (Colony Forming Unit)	No	Yes	Yes	Yes	Streptococcus pneumoniae Staphylococcus aureus Haemophylus influenza Moraxella catarralis Pseudomonas aeruginosa Klebsiella pneumoniae	Multiplex used but unsure of name		none		Always	Mostly	Sometimes	Some or all must be present for diagnosis	Some or all must be present for diagnosis	Supportive for diagnosis but not essential	Always
13573396777	417151871	2022-10-19 15:03:50	2022-10-19 15:38:08	pt	Intensivist			internal medicine	Consultant/Specialist in intensive care		< 5	Brazil	General ICU (mixed medical and surgical)	University/ Teaching Hospital	662	49	Yes	Yes	Yes	Yes	24 hours, 7 days/week		Pulmonologist from outside unit			No training	9		Quantitative/Semi-quantitative (Colony Forming Unit)	Quantitative/Semi-quantitative (Colony Forming Unit)	Quantitative/Semi-quantitative (Colony Forming Unit)	Quantitative/Semi-quantitative (Colony Forming Unit)	Quantitative/Semi-quantitative (Colony Forming Unit)	Yes	Yes	Yes	Yes		Multiplex used but unsure of name		painel patógenos respiratórioa, envolve um amplo screening bacteriano e viral		Always	Always	Sometimes	Some or all must be present for diagnosis	Some or all must be present for diagnosis	Supportive for diagnosis but not essential	Mostly
13573392390	417151871	2022-10-19 14:56:08	2022-10-19 15:08:40	pt	Intensivist				Consultant/Specialist in intensive care		>10	Brazil	General ICU (mixed medical and surgical)	University/ Teaching Hospital	400	41	Yes	Yes	Yes	Yes	Specific hours, every day				endoscopy team	No training	9	20	Quantitative/Semi-quantitative (Colony Forming Unit)	Quantitative/Semi-quantitative (Colony Forming Unit)	Quantitative/Semi-quantitative (Colony Forming Unit)	Positive/Negative	Positive/Negative	No	Yes	Yes	Yes	P. carinii	Multiplex used but unsure of name		cost/insurance		Always	Always	Sometimes	Some or all must be present for diagnosis	Some or all must be present for diagnosis	Supportive for diagnosis but not essential	Always
13573391743	417151871	2022-10-19 14:55:31	2022-10-19 15:01:24	pt	Intensivist				Consultant/Specialist in intensive care		>10	Brazil	General ICU (mixed medical and surgical)	University/ Teaching Hospital	900	150	Yes	No	Yes	Yes	24 hours, 7 days/week		Pulmonologist from outside unit			Informal training	9	10	Quantitative/Semi-quantitative (Colony Forming Unit)	Quantitative/Semi-quantitative (Colony Forming Unit)	Quantitative/Semi-quantitative (Colony Forming Unit)	Quantitative/Semi-quantitative (Colony Forming Unit)	Quantitative/Semi-quantitative (Colony Forming Unit)	Yes	Yes	Yes	Yes		Multiplex used but unsure of name		lack of disclosure		Always	Always	Sometimes	Some or all must be present for diagnosis	Some or all must be present for diagnosis	Supportive for diagnosis but not essential	Always
13586961684	417151871	2022-11-12 13:43:40	2022-11-12 13:50:42	pt				infectious diseases	Consultant/Specialist in intensive care		>10	Brazil	Cardiac ICU	Community District Hospital	300	25	Yes	Yes	Yes	Yes	24 hours, 7 days/week	Intensivist				Formal training	10	10	Quantitative/Semi-quantitative (Colony Forming Unit)	Quantitative/Semi-quantitative (Colony Forming Unit)	Quantitative/Semi-quantitative (Colony Forming Unit)	Quantitative/Semi-quantitative (Colony Forming Unit)	Quantitative/Semi-quantitative (Colony Forming Unit)	No	Yes	Yes	Yes	Gram negative bacteria	Biofire Filmarray		yes		Always	Always	Sometimes	Supportive for diagnosis but not essential	Supportive for diagnosis but not essential	Supportive for diagnosis but not essential	Mostly
13586923816	417151871	2022-11-12 11:05:41	2022-11-12 11:15:19	pt		Respiratory Physician			Consultant/Specialist in intensive care		>10	Brazil	General ICU (mixed medical and surgical)	Community District Hospital	200	22	No	No	Yes	Yes	Specific weekdays only				Cirurgião torácico externo	No training	5	40	Quantitative/Semi-quantitative (Colony Forming Unit)	Quantitative/Semi-quantitative (Colony Forming Unit)	Quantitative/Semi-quantitative (Colony Forming Unit)	Quantitative/Semi-quantitative (Colony Forming Unit)	Quantitative/Semi-quantitative (Colony Forming Unit)	No	No	No		Nao	Multiplex used but unsure of name		Cost and lack of expertise		Mostly	Always	Sometimes	Supportive for diagnosis but not essential	Supportive for diagnosis but not essential	Supportive for diagnosis but not essential	Mostly
13564439791	417151871	2022-10-04 04:48:27	2022-10-04 04:57:21	en	Intensivist				Consultant/Specialist in intensive care		>10	Canada	General ICU (mixed medical and surgical)	University/ Teaching Hospital	400	36	No	No	Yes	Yes	24 hours, 7 days/week	Intensivist				Formal training	10	20	Qualitative (small, moderate, heavy growth)	Qualitative (small, moderate, heavy growth)	Qualitative (small, moderate, heavy growth)	Positive/Negative	Positive/Negative	No	Yes	No	Yes		Biofire Filmarray		none		Always	Always	Sometimes	Supportive for diagnosis but not essential	Supportive for diagnosis but not essential	Supportive for diagnosis but not essential	Always
13558097740	417151871	2022-09-22 19:08:36	2022-09-22 19:19:20	en			Anaesthetist		Consultant/Specialist in intensive care		5-10	Canada	General ICU (mixed medical and surgical)	University/ Teaching Hospital	450	35	No	Yes	Yes	Yes	Specific hours, every day		Pulmonologist from outside unit			Formal training	6	10	Quantitative/Semi-quantitative (Colony Forming Unit)	Qualitative (small, moderate, heavy growth)	Qualitative (small, moderate, heavy growth)	Qualitative (small, moderate, heavy growth)	Quantitative/Semi-quantitative (Colony Forming Unit)	Don't know	Don't know	Yes	Yes		Biofire Filmarray				Mostly	Mostly	Sometimes	Supportive for diagnosis but not essential	Supportive for diagnosis but not essential	Supportive for diagnosis but not essential	Mostly
13554343355	417151871	2022-09-16 05:27:46	2022-09-16 05:36:58	en	Intensivist			internal medicine	Trainee/Resident in intensive care		5-10	Canada	General ICU (mixed medical and surgical)	University/ Teaching Hospital	678	60	No	No	Yes	Yes	24 hours, 7 days/week	Intensivist	Pulmonologist from outside unit			Informal training	3	100	Positive/Negative	Positive/Negative	Positive/Negative	Positive/Negative	Positive/Negative	No	Yes	Yes	No	SARS-CoV-2, mTB			lack of expertise		Always	Mostly	Sometimes	Some or all must be present for diagnosis	Supportive for diagnosis but not essential	Supportive for diagnosis but not essential	Always
13587956956	417151871	2022-11-14 19:01:29	2022-11-14 19:15:15	en	Intensivist				Consultant/Specialist in intensive care		>10	Canada	General ICU (mixed medical and surgical)	Community District Hospital	376	20	No	No	Yes	Yes	24 hours, 7 days/week	Intensivist				Formal training	8	40	Qualitative (small, moderate, heavy growth)	This technique not used in my hospital	Qualitative (small, moderate, heavy growth)	Quantitative/Semi-quantitative (Colony Forming Unit)	Qualitative (small, moderate, heavy growth)	No	Yes	No	No						Always	Always	Sometimes	Some or all must be present for diagnosis	Some or all must be present for diagnosis	Supportive for diagnosis but not essential	Always
13553279704	417151871	2022-09-14 17:33:09	2022-09-14 17:38:43	es	Intensivist				Consultant/Specialist in intensive care		>10	Chile	General ICU (mixed medical and surgical)	University/ Teaching Hospital	500	32	Yes	Yes	Yes	Yes	24 hours, 7 days/week		Pulmonologist from outside unit			Informal training	0	NA	Quantitative/Semi-quantitative (Colony Forming Unit)	Quantitative/Semi-quantitative (Colony Forming Unit)	Quantitative/Semi-quantitative (Colony Forming Unit)	Quantitative/Semi-quantitative (Colony Forming Unit)	Quantitative/Semi-quantitative (Colony Forming Unit)	Yes	Yes	Yes	Yes		Biofire Filmarray				Always	Always	Mostly	Some or all must be present for diagnosis	Supportive for diagnosis but not essential	Some or all must be present for diagnosis	Always
13572441985	417151871	2022-10-18 03:04:28	2022-10-18 10:42:36	zh-tw	Intensivist				Consultant/Specialist in intensive care		>10	China	General ICU (mixed medical and surgical)	University/ Teaching Hospital	2100	23	No	Yes	Yes	Yes	24 hours, 7 days/week	Intensivist				Formal training	9	20	Qualitative (small, moderate, heavy growth)	Don't know	Qualitative (small, moderate, heavy growth)	Quantitative/Semi-quantitative (Colony Forming Unit)	Qualitative (small, moderate, heavy growth)	No	Yes	Yes	Yes	NA	Multiplex used but unsure of name		cost		Always	Always	Sometimes	Some or all must be present for diagnosis	Some or all must be present for diagnosis	Supportive for diagnosis but not essential	Mostly
13572555240	417151871	2022-10-18 09:46:05	2022-10-18 09:54:21	zh-tw	Intensivist				Consultant/Specialist in intensive care	主治医师	5-10	China	General ICU (mixed medical and surgical)	University/ Teaching Hospital	1200	31	No	Yes	Yes	Yes	24 hours, 7 days/week	Intensivist	Pulmonologist from outside unit			Formal training	5	20	Positive/Negative	Quantitative/Semi-quantitative (Colony Forming Unit)	Quantitative/Semi-quantitative (Colony Forming Unit)	Quantitative/Semi-quantitative (Colony Forming Unit)	Quantitative/Semi-quantitative (Colony Forming Unit)	No	No	No	Yes				cost		Mostly	Always	Sometimes	Supportive for diagnosis but not essential	Some or all must be present for diagnosis	Not part of diagnostic assessment	Always
13572453583	417151871	2022-10-18 03:40:08	2022-10-18 03:58:46	zh-tw		Respiratory Physician			Trainee/Resident in intensive care		< 5	China	General ICU (mixed medical and surgical)	Community District Hospital	300	6	No	Yes	Yes	No				Diagnostic Bronchoscopy not performed on unit	未在ICU常规开展	No training		NA	Quantitative/Semi-quantitative (Colony Forming Unit)	This technique not used in my hospital	Don't know	Quantitative/Semi-quantitative (Colony Forming Unit)	Quantitative/Semi-quantitative (Colony Forming Unit)	Don't know	Don't know	Don't know	Don't know						Always	Always	Never	Some or all must be present for diagnosis	Some or all must be present for diagnosis	Not part of diagnostic assessment	Sometimes
13572447103	417151871	2022-10-18 03:20:31	2022-10-18 03:26:40	zh-tw	Intensivist				Trainee/Resident in intensive care		5-10	China	General ICU (mixed medical and surgical)	Community District Hospital	600	14	No	Yes	No	Yes	24 hours, 7 days/week	Intensivist				Informal training	5	15	Quantitative/Semi-quantitative (Colony Forming Unit)	Quantitative/Semi-quantitative (Colony Forming Unit)	Quantitative/Semi-quantitative (Colony Forming Unit)	Quantitative/Semi-quantitative (Colony Forming Unit)	Quantitative/Semi-quantitative (Colony Forming Unit)	No	No	No	No				lack of expertise		Mostly	Mostly	Never	Some or all must be present for diagnosis	Some or all must be present for diagnosis	Not part of diagnostic assessment	Always
13572198424	417151871	2022-10-17 19:41:31	2022-10-17 19:47:10	zh-tw				neurosurgeon	Other (please specify)	主治	5-10	China	Neuro ICU	University/ Teaching Hospital	2500	23	No	Yes	Yes	Yes	Specific weekdays only		Pulmonologist from outside unit			No training		NA	Quantitative/Semi-quantitative (Colony Forming Unit)	This technique not used in my hospital	Quantitative/Semi-quantitative (Colony Forming Unit)	Quantitative/Semi-quantitative (Colony Forming Unit)	Quantitative/Semi-quantitative (Colony Forming Unit)	Don't know	Don't know	Don't know	Don't know						Always	Always	Never	Some or all must be present for diagnosis	Some or all must be present for diagnosis	Not part of diagnostic assessment	Sometimes
13572009663	417151871	2022-10-17 14:59:54	2022-10-17 15:08:11	zh-tw	Intensivist				Trainee/Resident in intensive care		< 5	China	Medical ICU	University/ Teaching Hospital	3000	140	No	Yes	Yes	Yes	24 hours, 7 days/week	Intensivist				Formal training	8	30	Quantitative/Semi-quantitative (Colony Forming Unit)	Don't know	Quantitative/Semi-quantitative (Colony Forming Unit)	Quantitative/Semi-quantitative (Colony Forming Unit)	Quantitative/Semi-quantitative (Colony Forming Unit)	No	No	Yes	Yes	mTB	Biofire Filmarray		cost		Mostly	Mostly	Mostly	Some or all must be present for diagnosis	Supportive for diagnosis but not essential	Not part of diagnostic assessment	Always
13571963967	417151871	2022-10-17 13:31:14	2022-10-17 14:56:23	zh-tw		Respiratory Physician			Trainee/Resident in intensive care		< 5	China	Medical ICU	University/ Teaching Hospital	2000	138	No	Yes	No	Yes	24 hours, 7 days/week					No training	8	80	Quantitative/Semi-quantitative (Colony Forming Unit)	Quantitative/Semi-quantitative (Colony Forming Unit)	Quantitative/Semi-quantitative (Colony Forming Unit)	Quantitative/Semi-quantitative (Colony Forming Unit)	Quantitative/Semi-quantitative (Colony Forming Unit)	No	No	No	Yes		Multiplex used but unsure of name	unsure			Mostly	Always	Never	Supportive for diagnosis but not essential	Some or all must be present for diagnosis	Supportive for diagnosis but not essential	Sometimes
13571988470	417151871	2022-10-17 14:23:59	2022-10-17 14:29:49	zh-tw		Respiratory Physician			Trainee/Resident in intensive care		< 5	China	Medical ICU	University/ Teaching Hospital	2000	130	No	Yes	No	Yes	Specific hours, every day	Intensivist			residents	No training	4	30	Positive/Negative	Don't know	Positive/Negative	Positive/Negative	Positive/Negative	No	No	Yes	Yes	mTB	Curetis Unyvero		cost		Mostly	Always	Never	Some or all must be present for diagnosis	Some or all must be present for diagnosis	Not part of diagnostic assessment	Always
13571981190	417151871	2022-10-17 14:09:14	2022-10-17 14:21:40	zh-tw	Intensivist				Consultant/Specialist in intensive care		< 5	China	Medical ICU	University/ Teaching Hospital	2800	131	No	Yes	No	Yes	24 hours, 7 days/week	Intensivist				Formal training	10	70	Positive/Negative	Positive/Negative	Positive/Negative	Positive/Negative	Positive/Negative	No	No		Yes		Other commercial assay (please specify)	8 rt-pcr			Mostly	Always	Sometimes	Supportive for diagnosis but not essential	Some or all must be present for diagnosis	Not part of diagnostic assessment	Sometimes
13571966856	417151871	2022-10-17 13:38:07	2022-10-17 13:43:00	zh-tw	Intensivist				Other (please specify)	medical officer	5-10	China	General ICU (mixed medical and surgical)	University/ Teaching Hospital	2500	66	No	Yes	Yes	Yes	Specific weekdays only	Intensivist				Informal training	5	20	Quantitative/Semi-quantitative (Colony Forming Unit)	Don't know	Quantitative/Semi-quantitative (Colony Forming Unit)	Quantitative/Semi-quantitative (Colony Forming Unit)	Quantitative/Semi-quantitative (Colony Forming Unit)	Don't know	Don't know	Yes	Don't know						Always	Always	Never	Some or all must be present for diagnosis	Some or all must be present for diagnosis	Not part of diagnostic assessment	Mostly
13571960391	417151871	2022-10-17 13:22:27	2022-10-17 13:28:42	zh-tw		Respiratory Physician			Trainee/Resident in intensive care		< 5	China	Medical ICU	University/ Teaching Hospital	3000	145	No	Yes	Yes	Yes	24 hours, 7 days/week	Intensivist				Informal training	2	10	Quantitative/Semi-quantitative (Colony Forming Unit)	Don't know	Quantitative/Semi-quantitative (Colony Forming Unit)	Quantitative/Semi-quantitative (Colony Forming Unit)	Quantitative/Semi-quantitative (Colony Forming Unit)	Don't know	Don't know	Don't know	yes	NA	Seegene Allplex		，		Always	Always	Sometimes	Supportive for diagnosis but not essential	Supportive for diagnosis but not essential	Not part of diagnostic assessment	Always
13571948354	417151871	2022-10-17 12:53:24	2022-10-17 13:02:38	zh-tw	Intensivist				Consultant/Specialist in intensive care	head of department	>10	China	General ICU (mixed medical and surgical)	University/ Teaching Hospital	2500	66	No	Yes	Yes	Yes	Specific hours, every day	Intensivist				Formal training	9	10	Quantitative/Semi-quantitative (Colony Forming Unit)	Don't know	Quantitative/Semi-quantitative (Colony Forming Unit)	Positive/Negative	Positive/Negative	Don't know	Don't know	Yes	Yes				Not sure		Always	Always	Sometimes	Some or all must be present for diagnosis	Some or all must be present for diagnosis	Supportive for diagnosis but not essential	Always
13571926567	417151871	2022-10-17 12:00:03	2022-10-17 12:13:14	zh-tw		Respiratory Physician			Trainee/Resident in intensive care		< 5	China	Medical ICU	University/ Teaching Hospital		152	No	Yes	No	Yes	24 hours, 7 days/week	Intensivist	Pulmonologist from outside unit		residents in Pulmonology, intensivists when trained	Formal training	7	40	Qualitative (small, moderate, heavy growth)	Qualitative (small, moderate, heavy growth)	Qualitative (small, moderate, heavy growth)	Qualitative (small, moderate, heavy growth)	Qualitative (small, moderate, heavy growth)	No	No	Yes	Yes	Klebsiella pneumoniae, mTB, Mycoplasma pneumoniae	Multiplex used but unsure of name	unsure	NA		Mostly	Always	Mostly	Supportive for diagnosis but not essential	Supportive for diagnosis but not essential	Supportive for diagnosis but not essential	Always
13571925011	417151871	2022-10-17 11:55:37	2022-10-17 12:08:10	zh-tw	Intensivist				Consultant/Specialist in intensive care	deputy head of department	>10	China	General ICU (mixed medical and surgical)	University/ Teaching Hospital	2000	30	No	Yes	No	Yes	Specific hours, every day	Intensivist				Formal training	6	15	Qualitative (small, moderate, heavy growth)	This technique not used in my hospital	Qualitative (small, moderate, heavy growth)	Quantitative/Semi-quantitative (Colony Forming Unit)	Quantitative/Semi-quantitative (Colony Forming Unit)	Yes	Yes	Yes	Yes	respiratory viruses	Multiplex used but unsure of name	unsure	NA		Always	Always	Sometimes	Some or all must be present for diagnosis	Some or all must be present for diagnosis	Supportive for diagnosis but not essential	Always
13571926433	417151871	2022-10-17 11:59:48	2022-10-17 12:05:15	zh-tw		Respiratory Physician			Consultant/Specialist in intensive care	主治医师	< 5	China	Medical ICU	University/ Teaching Hospital	2500	140	No	Yes	No	Yes	24 hours, 7 days/week	Intensivist				Informal training	7	30	Quantitative/Semi-quantitative (Colony Forming Unit)	Quantitative/Semi-quantitative (Colony Forming Unit)	Quantitative/Semi-quantitative (Colony Forming Unit)	Quantitative/Semi-quantitative (Colony Forming Unit)	Quantitative/Semi-quantitative (Colony Forming Unit)	No	No	Yes	Yes						Always	Always	Never	Some or all must be present for diagnosis	Some or all must be present for diagnosis	Supportive for diagnosis but not essential	Mostly
13571921469	417151871	2022-10-17 11:47:09	2022-10-17 11:58:13	zh-tw		Respiratory Physician			Trainee/Resident in intensive care		< 5	China	Medical ICU	University/ Teaching Hospital	2000	130	No	Yes	Yes	Yes	Specific weekdays only		Pulmonologist from outside unit			Informal training	8	60	Positive/Negative	Don't know	Positive/Negative	Positive/Negative	Positive/Negative	No	No	Yes	No	mTB					Mostly	Mostly	Never	Some or all must be present for diagnosis	Some or all must be present for diagnosis	Not part of diagnostic assessment	Mostly
13571915300	417151871	2022-10-17 11:31:43	2022-10-17 11:43:54	zh-tw		Respiratory Physician			Consultant/Specialist in intensive care		< 5	China	Medical ICU	University/ Teaching Hospital	2600	145	No	No	No	Yes	24 hours, 7 days/week	Intensivist				Informal training	10	120	Quantitative/Semi-quantitative (Colony Forming Unit)	Quantitative/Semi-quantitative (Colony Forming Unit)	Quantitative/Semi-quantitative (Colony Forming Unit)	Quantitative/Semi-quantitative (Colony Forming Unit)	Quantitative/Semi-quantitative (Colony Forming Unit)	No	No	Yes	Yes		Other commercial assay (please specify)	NGS	lack of expertise		Mostly	Mostly	Sometimes	Supportive for diagnosis but not essential	Some or all must be present for diagnosis	Not part of diagnostic assessment	Always
13571866331	417151871	2022-10-17 09:30:37	2022-10-17 09:46:25	zh-tw	Intensivist				Trainee/Resident in intensive care		< 5	China	Surgical ICU	University/ Teaching Hospital	2500	66	No	Yes	Yes	Yes	Specific hours, every day	Intensivist				Formal training	6	20	Quantitative/Semi-quantitative (Colony Forming Unit)	This technique not used in my hospital	Quantitative/Semi-quantitative (Colony Forming Unit)	Positive/Negative	Qualitative (small, moderate, heavy growth)	Don't know	Don't know	Yes	Yes				cost		Sometimes	Mostly	Mostly	Supportive for diagnosis but not essential	Some or all must be present for diagnosis	Some or all must be present for diagnosis	Mostly
13571806697	417151871	2022-10-17 05:30:22	2022-10-17 05:38:29	zh-tw				neurosurgeon	Trainee/Resident in intensive care		5-10	China	Neuro ICU	University/ Teaching Hospital	2500	17	No	Yes	Yes	Yes	Specific hours, every day		Pulmonologist from outside unit			Informal training	2	15	Quantitative/Semi-quantitative (Colony Forming Unit)	Don't know	Quantitative/Semi-quantitative (Colony Forming Unit)	Quantitative/Semi-quantitative (Colony Forming Unit)	Quantitative/Semi-quantitative (Colony Forming Unit)	Don't know	Don't know	Don't know	Don't know	not used			cost and availability		Mostly	Always	Sometimes	Supportive for diagnosis but not essential	Some or all must be present for diagnosis	Supportive for diagnosis but not essential	Always
13571130402	417151871	2022-10-15 08:03:42	2022-10-15 08:06:13	en	Intensivist				Trainee/Resident in intensive care		5-10	China	Cardiac ICU	Community District Hospital	544	20	Yes	No	Yes	Yes	Specific hours, every day		Pulmonologist from outside unit	Diagnostic Bronchoscopy not performed on unit		Formal training	5	30	Positive/Negative	Quantitative/Semi-quantitative (Colony Forming Unit)	Quantitative/Semi-quantitative (Colony Forming Unit)	Qualitative (small, moderate, heavy growth)	Qualitative (small, moderate, heavy growth)	No	No	Yes	Yes		Curetis Unyvero		none		Mostly	Always	Mostly	Some or all must be present for diagnosis	Some or all must be present for diagnosis	Supportive for diagnosis but not essential	Never
13569821543	417151871	2022-10-13 01:21:22	2022-10-13 01:30:39	zh-tw	Intensivist				Trainee/Resident in intensive care		< 5	China	General ICU (mixed medical and surgical)	University/ Teaching Hospital	1000	16	No	Yes	No	Yes	24 hours, 7 days/week	Intensivist				Informal training	8	15	Quantitative/Semi-quantitative (Colony Forming Unit)	Don't know	Quantitative/Semi-quantitative (Colony Forming Unit)	Quantitative/Semi-quantitative (Colony Forming Unit)	Quantitative/Semi-quantitative (Colony Forming Unit)	No	No	No	Yes		Multiplex used but unsure of name		cost		Mostly	Always	Always	Some or all must be present for diagnosis	Some or all must be present for diagnosis	Not part of diagnostic assessment	Always
13569381560	417151871	2022-10-12 12:14:11	2022-10-12 12:21:17	zh-tw				Emergency Physician	Other (please specify)	主治	< 5	China	General ICU (mixed medical and surgical)	University/ Teaching Hospital	1000	7	No	Yes	Yes	Yes	24 hours, 7 days/week	Intensivist	Pulmonologist from outside unit			No training	2	NA	Quantitative/Semi-quantitative (Colony Forming Unit)	Quantitative/Semi-quantitative (Colony Forming Unit)	Quantitative/Semi-quantitative (Colony Forming Unit)	Quantitative/Semi-quantitative (Colony Forming Unit)	Quantitative/Semi-quantitative (Colony Forming Unit)	Don't know	Don't know								Mostly	Mostly	Sometimes	Some or all must be present for diagnosis	Some or all must be present for diagnosis	Not part of diagnostic assessment	Sometimes
13569350850	417151871	2022-10-12 10:56:06	2022-10-12 11:20:56	zh-tw	Intensivist				Consultant/Specialist in intensive care	主治医师	>10	China	General ICU (mixed medical and surgical)	University/ Teaching Hospital	1300	22	Yes	Yes	Yes	Yes	24 hours, 7 days/week	Intensivist				Informal training	6	20	Quantitative/Semi-quantitative (Colony Forming Unit)	Quantitative/Semi-quantitative (Colony Forming Unit)	Quantitative/Semi-quantitative (Colony Forming Unit)	Quantitative/Semi-quantitative (Colony Forming Unit)	Quantitative/Semi-quantitative (Colony Forming Unit)	Yes	Yes		Yes		Other commercial assay (please specify)	mNGS	cost		Always	Always	Sometimes	Some or all must be present for diagnosis	Some or all must be present for diagnosis	Supportive for diagnosis but not essential	Always
13567576815	417151871	2022-10-09 04:01:41	2022-10-09 04:12:06	zh-tw	Intensivist				Trainee/Resident in intensive care		>10	China	General ICU (mixed medical and surgical)	University/ Teaching Hospital	1700	20	No	Yes	Yes	Yes	24 hours, 7 days/week	Intensivist				Informal training	7	10	Quantitative/Semi-quantitative (Colony Forming Unit)	This technique not used in my hospital	Quantitative/Semi-quantitative (Colony Forming Unit)	Quantitative/Semi-quantitative (Colony Forming Unit)	Qualitative (small, moderate, heavy growth)	No	No	No	Don't know				cost		Mostly	Always	Sometimes	Some or all must be present for diagnosis	Some or all must be present for diagnosis	Not part of diagnostic assessment	Mostly
13567568824	417151871	2022-10-09 03:13:17	2022-10-09 03:24:10	zh-tw	Intensivist				Trainee/Resident in intensive care		5-10	China	General ICU (mixed medical and surgical)	University/ Teaching Hospital	1500	10	No	Yes	Yes	Yes	24 hours, 7 days/week				respiratory therapist	Formal training	0	30	Quantitative/Semi-quantitative (Colony Forming Unit)	Qualitative (small, moderate, heavy growth)	Quantitative/Semi-quantitative (Colony Forming Unit)	Quantitative/Semi-quantitative (Colony Forming Unit)	Quantitative/Semi-quantitative (Colony Forming Unit)	Don't know	Don't know	Don't know	Don't know				accessability		Always	Always	Sometimes	Some or all must be present for diagnosis	Some or all must be present for diagnosis	Supportive for diagnosis but not essential	Mostly
13567292754	417151871	2022-10-08 10:31:54	2022-10-08 10:53:02	zh-tw	Intensivist				Consultant/Specialist in intensive care		>10	China	General ICU (mixed medical and surgical)	University/ Teaching Hospital	1820	60	No	Yes	Yes	Yes	24 hours, 7 days/week				respiratory therapist	Formal training	10	80	Quantitative/Semi-quantitative (Colony Forming Unit)	Quantitative/Semi-quantitative (Colony Forming Unit)	Quantitative/Semi-quantitative (Colony Forming Unit)	Quantitative/Semi-quantitative (Colony Forming Unit)	Quantitative/Semi-quantitative (Colony Forming Unit)		Yes		Yes		Other commercial assay (please specify)	pilot gene			Always	Always	Always	Some or all must be present for diagnosis	Some or all must be present for diagnosis	Some or all must be present for diagnosis	Always
13567290960	417151871	2022-10-08 10:24:06	2022-10-08 10:36:20	zh-tw		Respiratory Physician			Consultant/Specialist in intensive care		>10	China	Medical ICU	University/ Teaching Hospital	80	30	Yes	Yes	Yes	Yes	24 hours, 7 days/week		Pulmonologist from outside unit			Informal training	9	60	Positive/Negative	This technique not used in my hospital	Qualitative (small, moderate, heavy growth)	Positive/Negative	Positive/Negative	Yes	Yes	Yes	Yes	respiratory viruses	Multiplex used but unsure of name		cost		Always	Always	Never	Supportive for diagnosis but not essential	Some or all must be present for diagnosis	Not part of diagnostic assessment	Always
13567289949	417151871	2022-10-08 10:19:52	2022-10-08 10:31:44	zh-tw	Intensivist				Consultant/Specialist in intensive care		>10	China	General ICU (mixed medical and surgical)	University/ Teaching Hospital	2600	37	No	Yes	Yes	Yes	24 hours, 7 days/week	Intensivist				Informal training	9	20	Quantitative/Semi-quantitative (Colony Forming Unit)	Quantitative/Semi-quantitative (Colony Forming Unit)	Quantitative/Semi-quantitative (Colony Forming Unit)	Quantitative/Semi-quantitative (Colony Forming Unit)	Quantitative/Semi-quantitative (Colony Forming Unit)	No	No	Yes	Yes		Other commercial assay (please specify)	q	cost		Always	Always	Always	Some or all must be present for diagnosis	Some or all must be present for diagnosis	Some or all must be present for diagnosis	Always
13567287649	417151871	2022-10-08 10:09:42	2022-10-08 10:15:33	zh-tw	Intensivist				Consultant/Specialist in intensive care		>10	China	General ICU (mixed medical and surgical)	University/ Teaching Hospital	700	73	No	Yes	Yes	Yes	24 hours, 7 days/week	Intensivist				Formal training	8	5	Quantitative/Semi-quantitative (Colony Forming Unit)	Quantitative/Semi-quantitative (Colony Forming Unit)	Quantitative/Semi-quantitative (Colony Forming Unit)	Qualitative (small, moderate, heavy growth)	Quantitative/Semi-quantitative (Colony Forming Unit)	Don't know	Don't know	Don't know	yes		Other commercial assay (please specify)	BGI	cost		Always	Always	Mostly	Some or all must be present for diagnosis	Some or all must be present for diagnosis	Supportive for diagnosis but not essential	Always
13567273106	417151871	2022-10-08 09:00:15	2022-10-08 09:37:02	zh-tw	Intensivist				Consultant/Specialist in intensive care	主治医师	>10	China	Medical ICU	University/ Teaching Hospital		47	No	Yes	Yes	Yes	24 hours, 7 days/week				respiratory therapist	No training	5	20	Don't know	Don't know	Quantitative/Semi-quantitative (Colony Forming Unit)	Quantitative/Semi-quantitative (Colony Forming Unit)	Quantitative/Semi-quantitative (Colony Forming Unit)	No	No								Mostly	Always	Sometimes	Supportive for diagnosis but not essential	Some or all must be present for diagnosis	Not part of diagnostic assessment	Always
13567278438	417151871	2022-10-08 09:27:17	2022-10-08 09:35:41	zh-tw	Intensivist				Consultant/Specialist in intensive care		>10	China	General ICU (mixed medical and surgical)	University/ Teaching Hospital	2000	40	No	Yes	Yes	Yes	24 hours, 7 days/week	Intensivist				Informal training	7	20	Qualitative (small, moderate, heavy growth)	Qualitative (small, moderate, heavy growth)	Qualitative (small, moderate, heavy growth)	Positive/Negative	Positive/Negative	No	No	No	No				cost		Mostly	Mostly	Sometimes	Some or all must be present for diagnosis	Supportive for diagnosis but not essential	Not part of diagnostic assessment	Always
13567255725	417151871	2022-10-08 07:22:47	2022-10-08 07:35:08	zh-tw			Anaesthetist		Consultant/Specialist in intensive care	主治医师	< 5	China	General ICU (mixed medical and surgical)	University/ Teaching Hospital	300	6	No	Yes	Yes	Yes	Specific weekdays only		Pulmonologist from outside unit			No training	5	5	Don't know	This technique not used in my hospital	This technique not used in my hospital	Don't know	Don't know	Don't know	Don't know	Don't know	Don't know						Mostly	Always	Mostly	Supportive for diagnosis but not essential	Some or all must be present for diagnosis	Not part of diagnostic assessment	Never
13567244168	417151871	2022-10-08 06:09:45	2022-10-08 07:31:59	zh-tw	Intensivist				Consultant/Specialist in intensive care		>10	China	General ICU (mixed medical and surgical)	University/ Teaching Hospital	2500	35	No	Yes	Yes	Yes	Specific hours, every day	Intensivist				Informal training	5	15	Quantitative/Semi-quantitative (Colony Forming Unit)	This technique not used in my hospital	Quantitative/Semi-quantitative (Colony Forming Unit)	Quantitative/Semi-quantitative (Colony Forming Unit)	Quantitative/Semi-quantitative (Colony Forming Unit)	No	No	No	Yes						Always	Always	Never	Supportive for diagnosis but not essential	Some or all must be present for diagnosis	Not part of diagnostic assessment	Always
13567254393	417151871	2022-10-08 07:15:04	2022-10-08 07:22:02	zh-tw			Anaesthetist		Trainee/Resident in intensive care		< 5	China	General ICU (mixed medical and surgical)	University/ Teaching Hospital	2000		No	Yes	Yes	Yes	24 hours, 7 days/week	Intensivist					0	NA															Sometimes	Always	Sometimes	Supportive for diagnosis but not essential	Some or all must be present for diagnosis	Supportive for diagnosis but not essential	Always
13567251839	417151871	2022-10-08 06:58:29	2022-10-08 07:11:37	zh-tw	Intensivist				Trainee/Resident in intensive care		5-10	China	General ICU (mixed medical and surgical)	University/ Teaching Hospital		73	No	Yes	Yes	Yes	24 hours, 7 days/week	Intensivist				Formal training	7	25	Quantitative/Semi-quantitative (Colony Forming Unit)	Quantitative/Semi-quantitative (Colony Forming Unit)	Qualitative (small, moderate, heavy growth)	Positive/Negative	Qualitative (small, moderate, heavy growth)	Yes	Yes	Yes	Yes		Multiplex used but unsure of name		cost		Mostly	Mostly	Mostly	Some or all must be present for diagnosis	Some or all must be present for diagnosis	Supportive for diagnosis but not essential	Mostly
13567250229	417151871	2022-10-08 06:47:39	2022-10-08 06:55:36	zh-tw			Anaesthetist		Trainee/Resident in intensive care		< 5	China	Surgical ICU	University/ Teaching Hospital	2500	20	No	Yes	Yes	Yes	24 hours, 7 days/week				nurse	Formal training	8	50	Quantitative/Semi-quantitative (Colony Forming Unit)	Positive/Negative	Quantitative/Semi-quantitative (Colony Forming Unit)	Qualitative (small, moderate, heavy growth)	Quantitative/Semi-quantitative (Colony Forming Unit)	Yes	Yes	Don't know	yes	unsure	Multiplex used but unsure of name	unsure	cost		Always	Always	Sometimes	Some or all must be present for diagnosis	Some or all must be present for diagnosis	Supportive for diagnosis but not essential	Always
13567238159	417151871	2022-10-08 05:34:44	2022-10-08 06:50:28	zh-tw	Intensivist				Trainee/Resident in intensive care		< 5	China	General ICU (mixed medical and surgical)	University/ Teaching Hospital	3850	97	No	Yes	Yes	Yes	24 hours, 7 days/week				thoracic surgery	Formal training	8	15	Quantitative/Semi-quantitative (Colony Forming Unit)	This technique not used in my hospital	Quantitative/Semi-quantitative (Colony Forming Unit)	Quantitative/Semi-quantitative (Colony Forming Unit)	Quantitative/Semi-quantitative (Colony Forming Unit)	Don't know	Don't know	No	Yes						Always	Always	Sometimes	Some or all must be present for diagnosis	Some or all must be present for diagnosis	Supportive for diagnosis but not essential	Always
13567248424	417151871	2022-10-08 06:35:56	2022-10-08 06:47:42	zh-tw			Anaesthetist		Other (please specify)	主治	< 5	China	General ICU (mixed medical and surgical)	University/ Teaching Hospital			No	Yes	Yes	Yes	24 hours, 7 days/week	Intensivist				Informal training	5	NA	Don't know	Don't know	Don't know	Don't know	Don't know		Don't know	Don't know	Don't know						Mostly	Always	Sometimes	Some or all must be present for diagnosis	Some or all must be present for diagnosis	Supportive for diagnosis but not essential	Mostly
13567247793	417151871	2022-10-08 06:32:00	2022-10-08 06:45:38	zh-tw	Intensivist				Trainee/Resident in intensive care		5-10	China	General ICU (mixed medical and surgical)	Remote and rural hospital	360	6	No	No	No	Yes	Specific weekdays only		Pulmonologist from outside unit			Informal training	6	50	Quantitative/Semi-quantitative (Colony Forming Unit)	Don't know	Quantitative/Semi-quantitative (Colony Forming Unit)	Quantitative/Semi-quantitative (Colony Forming Unit)	Quantitative/Semi-quantitative (Colony Forming Unit)	No	No	Don't know	yes	not used	Multiplex used but unsure of name	unsure	cost		Mostly	Mostly	Never	Supportive for diagnosis but not essential	Supportive for diagnosis but not essential	Not part of diagnostic assessment	Sometimes
13567240972	417151871	2022-10-08 05:51:21	2022-10-08 06:01:47	zh-tw	Intensivist				Trainee/Resident in intensive care		< 5	China	General ICU (mixed medical and surgical)	University/ Teaching Hospital	1500	25	No	Yes	Yes	Yes	24 hours, 7 days/week				respiratory therapist	Informal training	6	25	Positive/Negative	Positive/Negative	Quantitative/Semi-quantitative (Colony Forming Unit)	Qualitative (small, moderate, heavy growth)	Qualitative (small, moderate, heavy growth)	No	No	No	Yes		Multiplex used but unsure of name	-	cost		Sometimes	Always	Sometimes	Some or all must be present for diagnosis	Some or all must be present for diagnosis	Supportive for diagnosis but not essential	Mostly
13567238960	417151871	2022-10-08 05:39:23	2022-10-08 05:48:24	zh-tw	Intensivist				Consultant/Specialist in intensive care		>10	China	Surgical ICU	University/ Teaching Hospital	2000	134	No	No	No	Yes	24 hours, 7 days/week	Intensivist				Informal training	8	100	Positive/Negative	This technique not used in my hospital	Qualitative (small, moderate, heavy growth)	Positive/Negative	Positive/Negative	Don't know	Don't know	Don't know	Don't know						Always	Always	Sometimes	Some or all must be present for diagnosis	Some or all must be present for diagnosis	Some or all must be present for diagnosis	Always
13567237731	417151871	2022-10-08 05:33:11	2022-10-08 05:41:02	zh-tw	Intensivist				Trainee/Resident in intensive care		>10	China	General ICU (mixed medical and surgical)	University/ Teaching Hospital	1300	16	No	Yes	Yes	Yes	24 hours, 7 days/week	Intensivist				Informal training	7	3	Quantitative/Semi-quantitative (Colony Forming Unit)	This technique not used in my hospital	Quantitative/Semi-quantitative (Colony Forming Unit)	Quantitative/Semi-quantitative (Colony Forming Unit)	Quantitative/Semi-quantitative (Colony Forming Unit)	Yes	Yes	No	Yes		Multiplex used but unsure of name		cost		Always	Always	Mostly	Some or all must be present for diagnosis	Some or all must be present for diagnosis	Supportive for diagnosis but not essential	Always
13567234395	417151871	2022-10-08 05:15:37	2022-10-08 05:29:18	zh-tw				internal medicine	Consultant/Specialist in intensive care	deputy head of department	>10	China	General ICU (mixed medical and surgical)	University/ Teaching Hospital	5000	100	No	Yes	Yes	Yes	24 hours, 7 days/week	Intensivist	Pulmonologist from outside unit			Informal training	8	15	Quantitative/Semi-quantitative (Colony Forming Unit)	This technique not used in my hospital	Quantitative/Semi-quantitative (Colony Forming Unit)	Quantitative/Semi-quantitative (Colony Forming Unit)	Quantitative/Semi-quantitative (Colony Forming Unit)	No	No	No	Yes		Multiplex used but unsure of name	unsure	organisational resistance		Always	Always	Sometimes	Supportive for diagnosis but not essential	Some or all must be present for diagnosis	Supportive for diagnosis but not essential	Always
13567228449	417151871	2022-10-08 04:48:52	2022-10-08 05:06:15	zh-tw	Intensivist				Consultant/Specialist in intensive care		>10	China	General ICU (mixed medical and surgical)	University/ Teaching Hospital	4000	40	No	Yes	Yes	Yes	24 hours, 7 days/week	Intensivist				Formal training	10	20	Quantitative/Semi-quantitative (Colony Forming Unit)	Quantitative/Semi-quantitative (Colony Forming Unit)	Quantitative/Semi-quantitative (Colony Forming Unit)	Quantitative/Semi-quantitative (Colony Forming Unit)	Quantitative/Semi-quantitative (Colony Forming Unit)	Yes	Yes	Yes	Yes		Multiplex used but unsure of name		none		Always	Always	Always	Supportive for diagnosis but not essential	Some or all must be present for diagnosis	Supportive for diagnosis but not essential	Always
13567227135	417151871	2022-10-08 04:42:39	2022-10-08 04:52:55	zh-tw	Intensivist				Consultant/Specialist in intensive care		>10	China	General ICU (mixed medical and surgical)	University/ Teaching Hospital	1500	10	No	Yes	Yes	Yes	24 hours, 7 days/week	Intensivist				Informal training	9	20	Quantitative/Semi-quantitative (Colony Forming Unit)		Quantitative/Semi-quantitative (Colony Forming Unit)	Quantitative/Semi-quantitative (Colony Forming Unit)	Quantitative/Semi-quantitative (Colony Forming Unit)	No	No	No	No				difficult to obtain reagents		Mostly	Always	Mostly	Supportive for diagnosis but not essential	Some or all must be present for diagnosis	Supportive for diagnosis but not essential	Mostly
13567222519	417151871	2022-10-08 04:19:33	2022-10-08 04:36:39	zh-tw	Intensivist				Consultant/Specialist in intensive care		>10	China	General ICU (mixed medical and surgical)	University/ Teaching Hospital	5300	74	Yes	No	Yes	Yes	24 hours, 7 days/week	Intensivist				Formal training	10	75	Quantitative/Semi-quantitative (Colony Forming Unit)	Quantitative/Semi-quantitative (Colony Forming Unit)	Quantitative/Semi-quantitative (Colony Forming Unit)	Quantitative/Semi-quantitative (Colony Forming Unit)	Quantitative/Semi-quantitative (Colony Forming Unit)	No	No	yes	Yes	Respiratory viruses, Pseudomonas aeruginosa, Escherichia coli, Acinetobacter baumannii, MRSA,	Multiplex used but unsure of name	unsure	none		Always	Always	Always	Some or all must be present for diagnosis	Some or all must be present for diagnosis	Supportive for diagnosis but not essential	Mostly
13567222920	417151871	2022-10-08 04:21:41	2022-10-08 04:29:59	zh-tw	Intensivist				Consultant/Specialist in intensive care		>10	China	General ICU (mixed medical and surgical)	University/ Teaching Hospital	2400	34	No	Yes	Yes	Yes	24 hours, 7 days/week	Intensivist				Formal training	8	100	Quantitative/Semi-quantitative (Colony Forming Unit)		Quantitative/Semi-quantitative (Colony Forming Unit)	Quantitative/Semi-quantitative (Colony Forming Unit)	Quantitative/Semi-quantitative (Colony Forming Unit)	No	Yes	Yes	Yes		Biofire Filmarray		cost		Always	Always	Always	Some or all must be present for diagnosis	Some or all must be present for diagnosis	Some or all must be present for diagnosis	Always
13567217113	417151871	2022-10-08 03:54:46	2022-10-08 04:23:08	zh-tw	Intensivist				Consultant/Specialist in intensive care		>10	China	Medical ICU	University/ Teaching Hospital	3000	50	No	Yes	Yes	Yes	24 hours, 7 days/week	Intensivist				Formal training	5	30	Qualitative (small, moderate, heavy growth)	Qualitative (small, moderate, heavy growth)	Qualitative (small, moderate, heavy growth)	Quantitative/Semi-quantitative (Colony Forming Unit)	Qualitative (small, moderate, heavy growth)	Yes	Yes	Yes	Yes		Other commercial assay (please specify)	Jinyu inspection	cost		Always	Always	Always	Some or all must be present for diagnosis	Supportive for diagnosis but not essential	Supportive for diagnosis but not essential	Mostly
13567220122	417151871	2022-10-08 04:07:52	2022-10-08 04:18:41	zh-tw	Intensivist				Consultant/Specialist in intensive care		>10	China	General ICU (mixed medical and surgical)	University/ Teaching Hospital	3500	26	No	Yes	Yes	Yes	24 hours, 7 days/week	Intensivist				Formal training	8	20	Quantitative/Semi-quantitative (Colony Forming Unit)	Positive/Negative	Quantitative/Semi-quantitative (Colony Forming Unit)	Positive/Negative	Positive/Negative		Yes	No	Yes		Multiplex used but unsure of name	unsure			Always	Always	Mostly	Some or all must be present for diagnosis	Some or all must be present for diagnosis	Some or all must be present for diagnosis	Always
13567210765	417151871	2022-10-08 03:24:29	2022-10-08 03:40:08	zh-tw	Intensivist				Consultant/Specialist in intensive care		>10	China	General ICU (mixed medical and surgical)	University/ Teaching Hospital	2000	22	No	Yes	Yes	Yes	24 hours, 7 days/week	Intensivist				Formal training	8	10	Positive/Negative	Positive/Negative	Positive/Negative	Positive/Negative	Positive/Negative	No	Yes	No	Yes				cost		Always	Always	Mostly	Some or all must be present for diagnosis	Some or all must be present for diagnosis	Some or all must be present for diagnosis	Always
13567199003	417151871	2022-10-08 02:34:25	2022-10-08 02:39:41	zh-tw	Intensivist				Consultant/Specialist in intensive care		>10	China	General ICU (mixed medical and surgical)	University/ Teaching Hospital	600	27	No	No	Yes	Yes	24 hours, 7 days/week	Intensivist				Informal training	5	20	Quantitative/Semi-quantitative (Colony Forming Unit)	This technique not used in my hospital	Quantitative/Semi-quantitative (Colony Forming Unit)	Quantitative/Semi-quantitative (Colony Forming Unit)	Quantitative/Semi-quantitative (Colony Forming Unit)	No	Yes	Yes	Yes		Other commercial assay (please specify)	NGS			Always	Always	Mostly	Some or all must be present for diagnosis	Some or all must be present for diagnosis	Supportive for diagnosis but not essential	Always
13567192164	417151871	2022-10-08 02:06:35	2022-10-08 02:13:04	zh-tw	Intensivist				Consultant/Specialist in intensive care		>10	China	General ICU (mixed medical and surgical)	University/ Teaching Hospital	2800	65	Yes	Yes	Yes	Yes	24 hours, 7 days/week	Intensivist				Formal training	10	20	Quantitative/Semi-quantitative (Colony Forming Unit)	Quantitative/Semi-quantitative (Colony Forming Unit)	Quantitative/Semi-quantitative (Colony Forming Unit)	Quantitative/Semi-quantitative (Colony Forming Unit)	Quantitative/Semi-quantitative (Colony Forming Unit)	No	Yes	Yes	Yes	EBV，CMV	Biofire Filmarray		cost		Always	Always	Sometimes	Some or all must be present for diagnosis	Some or all must be present for diagnosis	Some or all must be present for diagnosis	Always
13567185112	417151871	2022-10-08 01:39:24	2022-10-08 01:51:18	zh-tw	Intensivist				Consultant/Specialist in intensive care		>10	China	General ICU (mixed medical and surgical)	University/ Teaching Hospital	910	33	No	Yes	No	Yes	24 hours, 7 days/week	Intensivist				No training	6	60	Quantitative/Semi-quantitative (Colony Forming Unit)	This technique not used in my hospital	Quantitative/Semi-quantitative (Colony Forming Unit)	Quantitative/Semi-quantitative (Colony Forming Unit)	Quantitative/Semi-quantitative (Colony Forming Unit)	Don't know	Don't know	Don't know	Don't know						Mostly	Mostly	Sometimes	Some or all must be present for diagnosis	Some or all must be present for diagnosis	Supportive for diagnosis but not essential	Always
13567185380	417151871	2022-10-08 01:40:27	2022-10-08 01:45:51	zh-tw	Intensivist				Consultant/Specialist in intensive care		>10	China	General ICU (mixed medical and surgical)	University/ Teaching Hospital	3500	26	No	Yes	Yes	Yes	24 hours, 7 days/week	Intensivist				Formal training	8	60	Quantitative/Semi-quantitative (Colony Forming Unit)	Quantitative/Semi-quantitative (Colony Forming Unit)	Quantitative/Semi-quantitative (Colony Forming Unit)	Quantitative/Semi-quantitative (Colony Forming Unit)	Quantitative/Semi-quantitative (Colony Forming Unit)	Yes	No	No	No				cost		Mostly	Always	Mostly	Some or all must be present for diagnosis	Some or all must be present for diagnosis	Some or all must be present for diagnosis	Always
13567178955	417151871	2022-10-08 01:15:56	2022-10-08 01:32:46	zh-tw	Intensivist				Consultant/Specialist in intensive care		>10	China	Medical ICU	University/ Teaching Hospital	2000	30	No	Yes	No	Yes	24 hours, 7 days/week	Intensivist				Formal training	8	60	Quantitative/Semi-quantitative (Colony Forming Unit)	This technique not used in my hospital	Quantitative/Semi-quantitative (Colony Forming Unit)	Quantitative/Semi-quantitative (Colony Forming Unit)	Quantitative/Semi-quantitative (Colony Forming Unit)	No	No	Don't know	yes		Multiplex used but unsure of name		NA		Always	Always	Sometimes	Some or all must be present for diagnosis	Some or all must be present for diagnosis	Supportive for diagnosis but not essential	Always
13567177982	417151871	2022-10-08 01:13:56	2022-10-08 01:25:27	zh-tw	Intensivist			Emergency Physician	Trainee/Resident in intensive care		< 5	China	General ICU (mixed medical and surgical)	University/ Teaching Hospital	2000	15	No	Yes	Yes	Yes	24 hours, 7 days/week	Intensivist	Pulmonologist from outside unit			Informal training	6	50	Qualitative (small, moderate, heavy growth)	Qualitative (small, moderate, heavy growth)	Qualitative (small, moderate, heavy growth)	Qualitative (small, moderate, heavy growth)	Qualitative (small, moderate, heavy growth)	No	No	No	No				NGS preferred		Always	Mostly	Sometimes	Some or all must be present for diagnosis	Some or all must be present for diagnosis	Supportive for diagnosis but not essential	Always
13567178660	417151871	2022-10-08 01:15:48	2022-10-08 01:23:38	zh-tw	Intensivist				Consultant/Specialist in intensive care	主治医师	5-10	China	General ICU (mixed medical and surgical)	University/ Teaching Hospital	1200	30	No	Yes	Yes	Yes	24 hours, 7 days/week	Intensivist				Informal training	8	15	Positive/Negative	Don't know	Positive/Negative	Quantitative/Semi-quantitative (Colony Forming Unit)	Positive/Negative	No	No	No	Yes		Biofire Filmarray		lack of expertise		Sometimes	Mostly	Sometimes	Some or all must be present for diagnosis	Some or all must be present for diagnosis	Supportive for diagnosis but not essential	Mostly
13564381093	417151871	2022-10-04 01:42:04	2022-10-04 01:52:56	zh-tw	Intensivist				Trainee/Resident in intensive care		< 5	China	Medical ICU	University/ Teaching Hospital	1500	60	No	Yes	Yes	Yes	Specific hours, every day	Intensivist				No training	4	NA	Quantitative/Semi-quantitative (Colony Forming Unit)	Quantitative/Semi-quantitative (Colony Forming Unit)	Quantitative/Semi-quantitative (Colony Forming Unit)	Quantitative/Semi-quantitative (Colony Forming Unit)	Quantitative/Semi-quantitative (Colony Forming Unit)	Yes	Yes	Yes	Yes		Qiagen RespiFinder				Always	Always	Mostly	Some or all must be present for diagnosis	Some or all must be present for diagnosis	Supportive for diagnosis but not essential	Always
13563973808	417151871	2022-10-03 15:08:19	2022-10-03 15:20:15	zh-tw	Intensivist	Respiratory Physician			Consultant/Specialist in intensive care		5-10	China	General ICU (mixed medical and surgical)	University/ Teaching Hospital		66	No	Yes	Yes	Yes	24 hours, 7 days/week	Intensivist			respiratory therapist	Formal training	0	NA	Quantitative/Semi-quantitative (Colony Forming Unit)	Quantitative/Semi-quantitative (Colony Forming Unit)	Quantitative/Semi-quantitative (Colony Forming Unit)	Positive/Negative	Positive/Negative	Don't know	Don't know	Yes	Yes						Always	Always	Mostly	Some or all must be present for diagnosis	Supportive for diagnosis but not essential	Supportive for diagnosis but not essential	Mostly
13563973739	417151871	2022-10-03 15:07:43	2022-10-03 15:14:55	zh-tw	Intensivist				Trainee/Resident in intensive care		< 5	China	General ICU (mixed medical and surgical)	University/ Teaching Hospital	3000	66	No	Yes	Yes	Yes	24 hours, 7 days/week	Intensivist				Formal training	5	25	Positive/Negative	Don't know	Don't know	Quantitative/Semi-quantitative (Colony Forming Unit)	Quantitative/Semi-quantitative (Colony Forming Unit)	Don't know	Don't know	Don't know	yes		Qiagen RespiFinder		cost		Mostly	Mostly	Mostly	Supportive for diagnosis but not essential	Supportive for diagnosis but not essential	Supportive for diagnosis but not essential	Mostly
13559787907	417151871	2022-09-26 10:30:17	2022-09-26 10:34:24	zh-tw	Intensivist				Trainee/Resident in intensive care		5-10	China	General ICU (mixed medical and surgical)	University/ Teaching Hospital	2500	66	No	Yes	Yes	Yes	Specific weekdays only	Intensivist				Formal training	0	20	Quantitative/Semi-quantitative (Colony Forming Unit)	This technique not used in my hospital	Quantitative/Semi-quantitative (Colony Forming Unit)	Quantitative/Semi-quantitative (Colony Forming Unit)	Quantitative/Semi-quantitative (Colony Forming Unit)	Don't know	Don't know	Don't know	Don't know						Mostly	Mostly	Sometimes	Some or all must be present for diagnosis	Some or all must be present for diagnosis	Some or all must be present for diagnosis	Mostly
13559778823	417151871	2022-09-26 10:06:11	2022-09-26 10:13:48	zh-tw	Intensivist				Consultant/Specialist in intensive care	主治医师	5-10	China	General ICU (mixed medical and surgical)	University/ Teaching Hospital	2500	66	No	Yes	Yes	Yes	Specific weekdays only	Intensivist				Informal training	5	20	Quantitative/Semi-quantitative (Colony Forming Unit)	This technique not used in my hospital	Quantitative/Semi-quantitative (Colony Forming Unit)	Quantitative/Semi-quantitative (Colony Forming Unit)	Quantitative/Semi-quantitative (Colony Forming Unit)	Don't know	Don't know	Don't know	Don't know						Mostly	Mostly	Sometimes	Some or all must be present for diagnosis	Some or all must be present for diagnosis	Supportive for diagnosis but not essential	Mostly
13559375241	417151871	2022-09-25 10:17:13	2022-09-25 10:30:55	zh-tw	Intensivist				Consultant/Specialist in intensive care		5-10	China	General ICU (mixed medical and surgical)	University/ Teaching Hospital	2500	60	No	Yes	Yes	Yes	Specific hours, every day				respiratory therapist	Informal training	8	50	Quantitative/Semi-quantitative (Colony Forming Unit)		Quantitative/Semi-quantitative (Colony Forming Unit)	Positive/Negative	Positive/Negative	No	No	Don't know	Don't know						Always	Always	Never	Some or all must be present for diagnosis	Some or all must be present for diagnosis	Not part of diagnostic assessment	Always
13559093262	417151871	2022-09-24 14:50:09	2022-09-24 15:17:35	zh-tw		Respiratory Physician			Trainee/Resident in intensive care		< 5	China	Medical ICU	University/ Teaching Hospital	1000	20	No	Yes	Yes	Yes	24 hours, 7 days/week	Intensivist				Formal training	9	20	Quantitative/Semi-quantitative (Colony Forming Unit)	Quantitative/Semi-quantitative (Colony Forming Unit)	Quantitative/Semi-quantitative (Colony Forming Unit)	Quantitative/Semi-quantitative (Colony Forming Unit)	Quantitative/Semi-quantitative (Colony Forming Unit)	No	Yes	Yes	Yes	mycoplasma, mTB	Multiplex used but unsure of name		cost		Always	Always	Never	Supportive for diagnosis but not essential	Some or all must be present for diagnosis	Not part of diagnostic assessment	Always
13558996647	417151871	2022-09-24 08:05:01	2022-09-24 14:51:40	zh-tw				orthopeadics	Consultant/Specialist in intensive care		< 5	China	General ICU (mixed medical and surgical)	University/ Teaching Hospital	4500	200	No	Yes	Yes	Yes	24 hours, 7 days/week	Intensivist				Formal training	7	NA	Quantitative/Semi-quantitative (Colony Forming Unit)	Quantitative/Semi-quantitative (Colony Forming Unit)	Quantitative/Semi-quantitative (Colony Forming Unit)	Quantitative/Semi-quantitative (Colony Forming Unit)	Quantitative/Semi-quantitative (Colony Forming Unit)	Yes	Don't know	Don't know	yes	unsure	Multiplex used but unsure of name	unsure	cost		Always	Always	Sometimes	Some or all must be present for diagnosis	Supportive for diagnosis but not essential	Not part of diagnostic assessment	Always
13559084821	417151871	2022-09-24 14:23:26	2022-09-24 14:29:17	zh-tw	Intensivist				Trainee/Resident in intensive care		< 5	China	Cardiac ICU	University/ Teaching Hospital	3500	19	No	Yes	Yes	Yes	Specific hours, every day	Intensivist				Formal training	8	50	Quantitative/Semi-quantitative (Colony Forming Unit)	Positive/Negative	Quantitative/Semi-quantitative (Colony Forming Unit)	Quantitative/Semi-quantitative (Colony Forming Unit)	Quantitative/Semi-quantitative (Colony Forming Unit)	Don't know	Don't know	Don't know	yes		Seegene Allplex				Mostly	Always	Always	Some or all must be present for diagnosis	Some or all must be present for diagnosis	Some or all must be present for diagnosis	Always
13559082989	417151871	2022-09-24 14:16:26	2022-09-24 14:25:24	zh-tw				infectious diseases	Consultant/Specialist in intensive care	主治医师	< 5	China	General ICU (mixed medical and surgical)	University/ Teaching Hospital	1000	40	No	Yes	Yes	Yes	24 hours, 7 days/week	Intensivist				Formal training	7	30	Quantitative/Semi-quantitative (Colony Forming Unit)	Quantitative/Semi-quantitative (Colony Forming Unit)	Quantitative/Semi-quantitative (Colony Forming Unit)	Quantitative/Semi-quantitative (Colony Forming Unit)	Quantitative/Semi-quantitative (Colony Forming Unit)	Don't know	No	Yes	Yes						Mostly	Always	Sometimes	Supportive for diagnosis but not essential	Supportive for diagnosis but not essential	Supportive for diagnosis but not essential	Always
13559052106	417151871	2022-09-24 12:16:45	2022-09-24 12:24:24	zh-tw	Intensivist				Consultant/Specialist in intensive care		5-10	China	Cardiac ICU	University/ Teaching Hospital	2000	8	No	Yes	Yes	Yes	Specific weekdays only		Pulmonologist from outside unit			No training	2	NA	Quantitative/Semi-quantitative (Colony Forming Unit)	Don't know	Don't know	Quantitative/Semi-quantitative (Colony Forming Unit)	Quantitative/Semi-quantitative (Colony Forming Unit)	Don't know	Don't know	Don't know	Don't know						Mostly	Mostly	Never	Some or all must be present for diagnosis	Some or all must be present for diagnosis	Not part of diagnostic assessment	Mostly
13559028842	417151871	2022-09-24 10:29:43	2022-09-24 10:56:47	zh-tw				paediatrician	Consultant/Specialist in intensive care	主治医师	< 5	China	General ICU (mixed medical and surgical)	University/ Teaching Hospital	500	30	No	Yes	Yes	Yes	Specific hours, every day		Pulmonologist from outside unit			Informal training	2	NA	Positive/Negative	Don't know	Don't know	Positive/Negative	Don't know	No	No	No	yes	NA	Multiplex used but unsure of name	-	cost		Mostly	Mostly	Never	Supportive for diagnosis but not essential	Some or all must be present for diagnosis	Not part of diagnostic assessment	Mostly
13559008432	417151871	2022-09-24 09:06:56	2022-09-24 09:19:18	zh-tw				infectious diseases	Other (please specify)	medical officer	< 5	China	Medical ICU	University/ Teaching Hospital	2000	75	No	Yes	Yes	Yes	24 hours, 7 days/week	Intensivist				Formal training	8	20	Positive/Negative	Positive/Negative		Quantitative/Semi-quantitative (Colony Forming Unit)	Positive/Negative	No	No	No	Don't know						Mostly	Always	Sometimes	Supportive for diagnosis but not essential	Some or all must be present for diagnosis	Supportive for diagnosis but not essential	Always
13559007208	417151871	2022-09-24 09:00:47	2022-09-24 09:05:53	zh-tw				haematologist	Trainee/Resident in intensive care		< 5	China	Medical ICU	University/ Teaching Hospital	1600	12	Yes	Yes	Yes	Yes	Specific weekdays only	Intensivist				Informal training	5	50	Quantitative/Semi-quantitative (Colony Forming Unit)	Quantitative/Semi-quantitative (Colony Forming Unit)	Quantitative/Semi-quantitative (Colony Forming Unit)	Quantitative/Semi-quantitative (Colony Forming Unit)	Quantitative/Semi-quantitative (Colony Forming Unit)	Yes	Don't know	Don't know	Yes		Biofire Filmarray		cost		Always	Always	Mostly	Supportive for diagnosis but not essential	Supportive for diagnosis but not essential	Supportive for diagnosis but not essential	Mostly
13558909912	417151871	2022-09-24 01:21:41	2022-09-24 01:27:15	zh-tw	Intensivist				Trainee/Resident in intensive care		< 5	China	General ICU (mixed medical and surgical)	Remote and rural hospital	200	4	No	Yes	No	No									Quantitative/Semi-quantitative (Colony Forming Unit)	Don't know	Don't know	Quantitative/Semi-quantitative (Colony Forming Unit)	Quantitative/Semi-quantitative (Colony Forming Unit)	Don't know	Don't know	Don't know	Don't know				lack of expertise		Mostly	Mostly	Never	Some or all must be present for diagnosis	Some or all must be present for diagnosis	Not part of diagnostic assessment	Mostly
13558907900	417151871	2022-09-24 01:14:48	2022-09-24 01:20:30	zh-tw	Intensivist				Trainee/Resident in intensive care		< 5	China	General ICU (mixed medical and surgical)	Remote and rural hospital	200	4	No	Yes	No	No									Quantitative/Semi-quantitative (Colony Forming Unit)	This technique not used in my hospital		Quantitative/Semi-quantitative (Colony Forming Unit)	Quantitative/Semi-quantitative (Colony Forming Unit)	Don't know	Don't know	Don't know	Don't know				lack of expertise		Mostly	Mostly	Never	Some or all must be present for diagnosis	Some or all must be present for diagnosis	Not part of diagnostic assessment	Mostly
13558633516	417151871	2022-09-23 16:28:21	2022-09-23 16:33:36	zh-tw	Intensivist				Trainee/Resident in intensive care		< 5	China	Medical ICU	Remote and rural hospital	220	4	No	Yes	No	No						No training			Quantitative/Semi-quantitative (Colony Forming Unit)	This technique not used in my hospital	This technique not used in my hospital	Quantitative/Semi-quantitative (Colony Forming Unit)	Quantitative/Semi-quantitative (Colony Forming Unit)	Don't know	Don't know	Don't know	Don't know				lack of expertise		Mostly	Mostly	Never	Some or all must be present for diagnosis	Some or all must be present for diagnosis	Not part of diagnostic assessment	Sometimes
13558624993	417151871	2022-09-23 16:14:52	2022-09-23 16:26:27	zh-tw	Intensivist				Trainee/Resident in intensive care		< 5	China	Medical ICU	Remote and rural hospital	200	6	No	Yes	No	No						No training			Quantitative/Semi-quantitative (Colony Forming Unit)			Quantitative/Semi-quantitative (Colony Forming Unit)	Quantitative/Semi-quantitative (Colony Forming Unit)	Don't know	Don't know	Don't know	Don't know				cost		Mostly	Mostly	Sometimes	Supportive for diagnosis but not essential	Supportive for diagnosis but not essential	Not part of diagnostic assessment	Sometimes
13555803766	417151871	2022-09-19 13:09:12	2022-09-19 13:22:22	zh-tw				nephrologist	Trainee/Resident in intensive care		< 5	China	General ICU (mixed medical and surgical)	University/ Teaching Hospital	2000	15	No	Yes	Yes	Yes	Specific weekdays only	Intensivist				Formal training	5	100	Qualitative (small, moderate, heavy growth)	Qualitative (small, moderate, heavy growth)	Quantitative/Semi-quantitative (Colony Forming Unit)	Qualitative (small, moderate, heavy growth)	Qualitative (small, moderate, heavy growth)	No	No	No	No						Always	Always	Mostly	Some or all must be present for diagnosis	Some or all must be present for diagnosis	Supportive for diagnosis but not essential	Mostly
13555435233	417151871	2022-09-18 17:42:11	2022-09-18 17:49:21	zh-tw				Emergency Physician	Trainee/Resident in intensive care		< 5	China	General ICU (mixed medical and surgical)	University/ Teaching Hospital	2500	16	No	Yes	Yes	Yes	24 hours, 7 days/week	Intensivist				No training	5	10	Quantitative/Semi-quantitative (Colony Forming Unit)	Quantitative/Semi-quantitative (Colony Forming Unit)	Don't know	Quantitative/Semi-quantitative (Colony Forming Unit)	Quantitative/Semi-quantitative (Colony Forming Unit)	Yes	Don't know	Yes	Yes		Biofire Filmarray		lack of expertise		Mostly	Mostly	Mostly	Some or all must be present for diagnosis	Some or all must be present for diagnosis	Supportive for diagnosis but not essential	Always
13555406047	417151871	2022-09-18 16:10:35	2022-09-18 16:17:43	zh-tw	Intensivist				Trainee/Resident in intensive care		< 5	China	General ICU (mixed medical and surgical)	University/ Teaching Hospital	1500	36	No	Yes	Yes	Yes	24 hours, 7 days/week	Intensivist				Formal training	5	5	Quantitative/Semi-quantitative (Colony Forming Unit)	Quantitative/Semi-quantitative (Colony Forming Unit)	Quantitative/Semi-quantitative (Colony Forming Unit)	Quantitative/Semi-quantitative (Colony Forming Unit)	Quantitative/Semi-quantitative (Colony Forming Unit)	No	No	No	Yes		In-house lab developed test				Always	Always	Sometimes	Some or all must be present for diagnosis	Some or all must be present for diagnosis	Supportive for diagnosis but not essential	Always
13555386399	417151871	2022-09-18 15:06:04	2022-09-18 16:15:16	zh-tw	Intensivist				Trainee/Resident in intensive care		< 5	China	General ICU (mixed medical and surgical)	University/ Teaching Hospital	2000	100	No	Yes	Yes	Yes	Specific hours, every day		Pulmonologist from outside unit			Informal training	5	30	Positive/Negative	Qualitative (small, moderate, heavy growth)	Positive/Negative	Qualitative (small, moderate, heavy growth)	Qualitative (small, moderate, heavy growth)	Yes		Don't know	Don't know				cost, lack of experience		Mostly	Mostly	Mostly	Some or all must be present for diagnosis	Supportive for diagnosis but not essential		Mostly
13555398295	417151871	2022-09-18 15:45:06	2022-09-18 15:57:21	zh-tw	Intensivist				Consultant/Specialist in intensive care		5-10	China	General ICU (mixed medical and surgical)	University/ Teaching Hospital	2000	30	No	Yes	No	Yes	24 hours, 7 days/week	Intensivist	Pulmonologist from outside unit			No training	1	5	Positive/Negative			Positive/Negative	Positive/Negative	Don't know	Don't know	Don't know	yes		Biofire Filmarray		lack of expertise		Always	Mostly	Sometimes	Supportive for diagnosis but not essential	Supportive for diagnosis but not essential	Not part of diagnostic assessment	Mostly
13555389237	417151871	2022-09-18 15:16:39	2022-09-18 15:50:00	zh-tw	Intensivist				Trainee/Resident in intensive care		< 5	China	Medical ICU	University/ Teaching Hospital			No	Yes	Yes	Yes	24 hours, 7 days/week	Intensivist				No training	0	300	Don't know	Don't know	Don't know	Don't know	Don't know	Yes	Yes	Don't know	Don't know						Sometimes	Mostly	Mostly	Supportive for diagnosis but not essential	Some or all must be present for diagnosis	Some or all must be present for diagnosis	Always
13555395035	417151871	2022-09-18 15:34:51	2022-09-18 15:47:09	zh-tw	Intensivist				Trainee/Resident in intensive care		< 5	China	General ICU (mixed medical and surgical)	University/ Teaching Hospital	938	30	No	Yes	Yes	Yes	24 hours, 7 days/week	Intensivist	Pulmonologist from outside unit			Formal training	5	20		Don't know	Quantitative/Semi-quantitative (Colony Forming Unit)	Quantitative/Semi-quantitative (Colony Forming Unit)	Positive/Negative	No	No	No	Yes		In-house lab developed test		unsure		Always	Always	Mostly	Supportive for diagnosis but not essential	Some or all must be present for diagnosis	Supportive for diagnosis but not essential	Mostly
13555393618	417151871	2022-09-18 15:30:23	2022-09-18 15:41:21	zh-tw				Emergency Physician	Trainee/Resident in intensive care		< 5	China	General ICU (mixed medical and surgical)	University/ Teaching Hospital	1000	35	No	Yes	Yes	Yes	Specific weekdays only		Pulmonologist from outside unit			No training	0	10	Positive/Negative	Don't know	Qualitative (small, moderate, heavy growth)	Positive/Negative	Positive/Negative	No	No	No	Yes				cost		Always	Always	Sometimes	Some or all must be present for diagnosis	Some or all must be present for diagnosis	Supportive for diagnosis but not essential	Mostly
13555391422	417151871	2022-09-18 15:23:34	2022-09-18 15:35:10	zh-tw	Intensivist				Trainee/Resident in intensive care		5-10	China	General ICU (mixed medical and surgical)	University/ Teaching Hospital		54	No	Yes	Yes	Yes	24 hours, 7 days/week	Intensivist				Informal training	5	5	Quantitative/Semi-quantitative (Colony Forming Unit)	Quantitative/Semi-quantitative (Colony Forming Unit)	Quantitative/Semi-quantitative (Colony Forming Unit)	Quantitative/Semi-quantitative (Colony Forming Unit)	Quantitative/Semi-quantitative (Colony Forming Unit)	Yes	Yes	No	Yes		Other commercial assay (please specify)	Jinyu Inspection	cost		Sometimes	Always	Sometimes	Some or all must be present for diagnosis	Supportive for diagnosis but not essential	Supportive for diagnosis but not essential	Always
13555394113	417151871	2022-09-18 15:32:03	2022-09-18 15:35:05	zh-tw	Intensivist				Consultant/Specialist in intensive care		>10	China	Medical ICU	University/ Teaching Hospital	2500	31	No	Yes	Yes	Yes	24 hours, 7 days/week	Intensivist				Formal training	9	15	Quantitative/Semi-quantitative (Colony Forming Unit)	Quantitative/Semi-quantitative (Colony Forming Unit)	Quantitative/Semi-quantitative (Colony Forming Unit)	Quantitative/Semi-quantitative (Colony Forming Unit)	Quantitative/Semi-quantitative (Colony Forming Unit)	No	No	No	Yes		Multiplex used but unsure of name		cost		Mostly	Mostly	Mostly	Supportive for diagnosis but not essential	Supportive for diagnosis but not essential	Not part of diagnostic assessment	Mostly
13555391196	417151871	2022-09-18 15:22:27	2022-09-18 15:29:50	zh-tw	Intensivist				Trainee/Resident in intensive care		< 5	China	General ICU (mixed medical and surgical)	University/ Teaching Hospital	1600	20	No	Yes	Yes	Yes	Specific weekdays only		Pulmonologist from outside unit			Formal training	5	5	Quantitative/Semi-quantitative (Colony Forming Unit)	This technique not used in my hospital	Positive/Negative	Quantitative/Semi-quantitative (Colony Forming Unit)	Quantitative/Semi-quantitative (Colony Forming Unit)	Don't know	Yes	No	Yes				cost		Mostly	Mostly	Mostly	Supportive for diagnosis but not essential	Some or all must be present for diagnosis	Supportive for diagnosis but not essential	Always
13555390180	417151871	2022-09-18 15:19:43	2022-09-18 15:24:57	zh-tw		Respiratory Physician			Trainee/Resident in intensive care		< 5	China	Medical ICU	University/ Teaching Hospital	2400	37	No	Yes	Yes	Yes	24 hours, 7 days/week	Intensivist				Formal training	8	10	Quantitative/Semi-quantitative (Colony Forming Unit)	Quantitative/Semi-quantitative (Colony Forming Unit)	Quantitative/Semi-quantitative (Colony Forming Unit)	Quantitative/Semi-quantitative (Colony Forming Unit)	Quantitative/Semi-quantitative (Colony Forming Unit)	No	No	No	Yes		Multiplex used but unsure of name		cost		Mostly	Mostly	Mostly	Supportive for diagnosis but not essential	Supportive for diagnosis but not essential	Not part of diagnostic assessment	Mostly
13555386977	417151871	2022-09-18 15:09:31	2022-09-18 15:18:19	zh-tw	Intensivist				Trainee/Resident in intensive care		< 5	China	General ICU (mixed medical and surgical)	University/ Teaching Hospital	2300	31	No	Yes	Yes	Yes	24 hours, 7 days/week	Intensivist				Formal training	8		Quantitative/Semi-quantitative (Colony Forming Unit)	Positive/Negative	Quantitative/Semi-quantitative (Colony Forming Unit)	Quantitative/Semi-quantitative (Colony Forming Unit)	Quantitative/Semi-quantitative (Colony Forming Unit)	No	No	No	Yes				lack of expertise		Always	Always	Mostly	Supportive for diagnosis but not essential	Some or all must be present for diagnosis	Some or all must be present for diagnosis	Mostly
13551562201	417151871	2022-09-12 05:57:20	2022-09-18 15:16:06	zh-tw				Burns/plastics	Trainee/Resident in intensive care		< 5	China	Surgical ICU	University/ Teaching Hospital	4000	40	No	Yes	No	Yes	Specific weekdays only		Pulmonologist from outside unit			Informal training	5	100	Qualitative (small, moderate, heavy growth)	Qualitative (small, moderate, heavy growth)	Qualitative (small, moderate, heavy growth)	Qualitative (small, moderate, heavy growth)	Qualitative (small, moderate, heavy growth)	Don't know	Don't know	Don't know	Don't know				cost		Mostly	Always	Sometimes	Some or all must be present for diagnosis	Some or all must be present for diagnosis	Supportive for diagnosis but not essential	Sometimes
13555386015	417151871	2022-09-18 15:06:58	2022-09-18 15:15:39	zh-tw	Intensivist				Trainee/Resident in intensive care		5-10	China	General ICU (mixed medical and surgical)	University/ Teaching Hospital	2000	30	No	Yes	No	Yes	24 hours, 7 days/week	Intensivist				No training	7	15	Qualitative (small, moderate, heavy growth)	Qualitative (small, moderate, heavy growth)	Qualitative (small, moderate, heavy growth)	Qualitative (small, moderate, heavy growth)	Don't know	No	No	No	No						Always	Always	Never	Supportive for diagnosis but not essential	Some or all must be present for diagnosis	Not part of diagnostic assessment	Sometimes
13552267314	417151871	2022-09-13 06:35:04	2022-09-13 06:44:16	zh-tw	Intensivist				Consultant/Specialist in intensive care		5-10	China	General ICU (mixed medical and surgical)	University/ Teaching Hospital	1000	25	No	Yes	No	Yes	Specific weekdays only	Intensivist				Informal training	5	200	Qualitative (small, moderate, heavy growth)	Don't know	Qualitative (small, moderate, heavy growth)	Qualitative (small, moderate, heavy growth)	Qualitative (small, moderate, heavy growth)	No	No	No	No				cost		Always	Always	Never	Some or all must be present for diagnosis	Some or all must be present for diagnosis	Not part of diagnostic assessment	Mostly
13552140164	417151871	2022-09-13 00:41:40	2022-09-13 00:44:04	zh-tw	Intensivist				Trainee/Resident in intensive care		< 5	China	Cardiac ICU	University/ Teaching Hospital	860	15	No	No	Yes	Yes	Specific hours, every day	Intensivist				Informal training	6	10	Positive/Negative	Qualitative (small, moderate, heavy growth)	Qualitative (small, moderate, heavy growth)	Qualitative (small, moderate, heavy growth)	Qualitative (small, moderate, heavy growth)	No	Yes	Yes	Yes		Qiagen RespiFinder				Mostly	Mostly	Always	Supportive for diagnosis but not essential	Supportive for diagnosis but not essential	Some or all must be present for diagnosis	Mostly
13551295172	417151871	2022-09-11 16:25:51	2022-09-11 16:53:28	zh-tw	Intensivist				Consultant/Specialist in intensive care		>10	China	General ICU (mixed medical and surgical)	University/ Teaching Hospital	1800	22	Yes	Yes	Yes	Yes	24 hours, 7 days/week	Intensivist				Informal training	7	10	Qualitative (small, moderate, heavy growth)	Quantitative/Semi-quantitative (Colony Forming Unit)		Qualitative (small, moderate, heavy growth)	Quantitative/Semi-quantitative (Colony Forming Unit)	No	No	No	Yes		Seegene Allplex		none		Mostly	Mostly	Mostly	Supportive for diagnosis but not essential	Some or all must be present for diagnosis	Not part of diagnostic assessment	Always
13551129122	417151871	2022-09-11 03:13:20	2022-09-11 12:45:02	zh-tw	Intensivist				Consultant/Specialist in intensive care		>10	China	General ICU (mixed medical and surgical)	University/ Teaching Hospital		31	No	Yes	Yes	Yes	24 hours, 7 days/week	Intensivist	Pulmonologist from outside unit			Formal training	8	15	Quantitative/Semi-quantitative (Colony Forming Unit)	Quantitative/Semi-quantitative (Colony Forming Unit)	Quantitative/Semi-quantitative (Colony Forming Unit)	Quantitative/Semi-quantitative (Colony Forming Unit)	Quantitative/Semi-quantitative (Colony Forming Unit)	Don't know	Don't know	Don't know	yes	not used	Multiplex used but unsure of name		cost		Mostly	Always	Sometimes	Some or all must be present for diagnosis	Some or all must be present for diagnosis	Not part of diagnostic assessment	Mostly
13551205226	417151871	2022-09-11 10:50:56	2022-09-11 10:57:42	zh-tw	Intensivist				Trainee/Resident in intensive care		< 5	China	General ICU (mixed medical and surgical)	University/ Teaching Hospital	2500	70	No	Yes	Yes	Yes	24 hours, 7 days/week				respiratory therapist	Formal training	5	20	Qualitative (small, moderate, heavy growth)					Don't know	Don't know	Don't know	yes		Biofire Filmarray		none		Mostly	Mostly	Mostly	Some or all must be present for diagnosis	Some or all must be present for diagnosis	Some or all must be present for diagnosis	Mostly
13551136415	417151871	2022-09-11 03:56:33	2022-09-11 06:02:24	zh-tw				Rehab medicine	Other (please specify)	助理	< 5	China	Neuro ICU	University/ Teaching Hospital	938	37	Yes	Yes	Yes	Yes	24 hours, 7 days/week		Pulmonologist from outside unit			Formal training	5	35	Qualitative (small, moderate, heavy growth)	Quantitative/Semi-quantitative (Colony Forming Unit)	Positive/Negative	Quantitative/Semi-quantitative (Colony Forming Unit)	Quantitative/Semi-quantitative (Colony Forming Unit)	Yes	Yes	Yes	Yes		Curetis Unyvero				Always	Always	Always	Some or all must be present for diagnosis	Some or all must be present for diagnosis	Some or all must be present for diagnosis	Always
13551150697	417151871	2022-09-11 05:23:43	2022-09-11 05:40:03	zh-tw	Intensivist				Trainee/Resident in intensive care		< 5	China	General ICU (mixed medical and surgical)	University/ Teaching Hospital		70	No	Yes	Yes	Yes	Specific hours, every day	Intensivist				Informal training	5	20	Quantitative/Semi-quantitative (Colony Forming Unit)	Quantitative/Semi-quantitative (Colony Forming Unit)	Quantitative/Semi-quantitative (Colony Forming Unit)	Quantitative/Semi-quantitative (Colony Forming Unit)	Quantitative/Semi-quantitative (Colony Forming Unit)	Yes	Yes	Don't know	Don't know						Mostly	Always	Sometimes	Supportive for diagnosis but not essential	Some or all must be present for diagnosis	Supportive for diagnosis but not essential	Always
13551150461	417151871	2022-09-11 05:22:21	2022-09-11 05:28:00	zh-tw	Intensivist				Consultant/Specialist in intensive care		5-10	China	Surgical ICU	University/ Teaching Hospital	3500	66	No	Yes	Yes	Yes	24 hours, 7 days/week				respiratory therapist	Informal training	5	30	Quantitative/Semi-quantitative (Colony Forming Unit)	This technique not used in my hospital	Quantitative/Semi-quantitative (Colony Forming Unit)	Quantitative/Semi-quantitative (Colony Forming Unit)	Quantitative/Semi-quantitative (Colony Forming Unit)	Don't know	Don't know	Don't know	Don't know						Always	Mostly	Never	Some or all must be present for diagnosis	Some or all must be present for diagnosis	Some or all must be present for diagnosis	Always
13551148110	417151871	2022-09-11 05:05:14	2022-09-11 05:19:22	zh-tw	Intensivist				Trainee/Resident in intensive care		< 5	China	Surgical ICU	University/ Teaching Hospital	3084	24	No	Yes	Yes	Yes	24 hours, 7 days/week	Intensivist	Pulmonologist from outside unit			Formal training	5	NA	Positive/Negative	Positive/Negative	Positive/Negative	Positive/Negative	Positive/Negative	Don't know	Don't know	Don't know	Don't know				cost		Sometimes	Sometimes	Sometimes	Supportive for diagnosis but not essential	Some or all must be present for diagnosis	Supportive for diagnosis but not essential	Always
13551133385	417151871	2022-09-11 03:38:17	2022-09-11 03:46:41	zh-tw	Intensivist				Consultant/Specialist in intensive care		>10	China	General ICU (mixed medical and surgical)	University/ Teaching Hospital		60	No	Yes	Yes	Yes	24 hours, 7 days/week				respiratory therapist	Formal training	10	50	Quantitative/Semi-quantitative (Colony Forming Unit)	This technique not used in my hospital	Quantitative/Semi-quantitative (Colony Forming Unit)	Positive/Negative	Positive/Negative	No	Yes	Yes	Yes	Thirteen common bacteria, thirteen common respiratory viruses	Other commercial assay (please specify)	GeXP genetic analysis platform	none		Always	Always	Sometimes	Some or all must be present for diagnosis	Some or all must be present for diagnosis	Supportive for diagnosis but not essential	Mostly
13551131212	417151871	2022-09-11 03:25:00	2022-09-11 03:33:03	zh-tw	Intensivist				Consultant/Specialist in intensive care		>10	China	General ICU (mixed medical and surgical)	University/ Teaching Hospital	1400	30	No	Yes	Yes	Yes	24 hours, 7 days/week	Intensivist				Informal training	5	100	Positive/Negative	Positive/Negative	Qualitative (small, moderate, heavy growth)	Positive/Negative	Positive/Negative	No	No	No	Yes		Biofire Filmarray		unsure		Mostly	Mostly	Sometimes	Some or all must be present for diagnosis	Some or all must be present for diagnosis	Supportive for diagnosis but not essential	Always
13551127520	417151871	2022-09-11 03:04:16	2022-09-11 03:13:03	zh-tw	Intensivist				Trainee/Resident in intensive care		< 5	China	General ICU (mixed medical and surgical)	University/ Teaching Hospital		23	No	Yes	Yes	Yes	24 hours, 7 days/week	Intensivist				Formal training	8	10	Quantitative/Semi-quantitative (Colony Forming Unit)	Quantitative/Semi-quantitative (Colony Forming Unit)	Quantitative/Semi-quantitative (Colony Forming Unit)	Quantitative/Semi-quantitative (Colony Forming Unit)	Quantitative/Semi-quantitative (Colony Forming Unit)	Yes	Yes	Yes	Yes		Biofire Filmarray		none		Mostly	Mostly	Mostly	Supportive for diagnosis but not essential	Supportive for diagnosis but not essential	Supportive for diagnosis but not essential	Always
13551126494	417151871	2022-09-11 02:58:15	2022-09-11 03:08:27	zh-tw	Intensivist				Consultant/Specialist in intensive care		5-10	China	General ICU (mixed medical and surgical)	University/ Teaching Hospital	1500	22	No	Yes	Yes	Yes	24 hours, 7 days/week	Intensivist				Formal training	8	100	Quantitative/Semi-quantitative (Colony Forming Unit)	Quantitative/Semi-quantitative (Colony Forming Unit)	Quantitative/Semi-quantitative (Colony Forming Unit)	Quantitative/Semi-quantitative (Colony Forming Unit)	Quantitative/Semi-quantitative (Colony Forming Unit)	Yes	Yes	Yes	Yes				organisational resistance		Mostly	Always	Always	Supportive for diagnosis but not essential	Some or all must be present for diagnosis	Supportive for diagnosis but not essential	Always
13551124070	417151871	2022-09-11 02:44:33	2022-09-11 02:55:20	zh-tw	Intensivist				Consultant/Specialist in intensive care	主治医师	5-10	China	General ICU (mixed medical and surgical)	University/ Teaching Hospital	1000	14	No	Yes	Yes	Yes	24 hours, 7 days/week	Intensivist				Informal training	6	50	Positive/Negative	Don't know	Positive/Negative	Positive/Negative	Positive/Negative	Don't know	Don't know	Don't know	Don't know						Always	Always	Sometimes	Some or all must be present for diagnosis	Some or all must be present for diagnosis	Supportive for diagnosis but not essential	Sometimes
13551113416	417151871	2022-09-11 01:50:19	2022-09-11 02:48:55	zh-tw	Intensivist				Consultant/Specialist in intensive care		>10	China	General ICU (mixed medical and surgical)	University/ Teaching Hospital	2800	31	Yes	Yes	Yes	Yes	24 hours, 7 days/week	Intensivist				Informal training	5	15	Quantitative/Semi-quantitative (Colony Forming Unit)	Quantitative/Semi-quantitative (Colony Forming Unit)	Quantitative/Semi-quantitative (Colony Forming Unit)	Quantitative/Semi-quantitative (Colony Forming Unit)	Quantitative/Semi-quantitative (Colony Forming Unit)	No	Yes	Yes	Yes	Psiticossis	Other commercial assay (please specify)	BGI	lack of expertise		Always	Always	Always	Some or all must be present for diagnosis	Some or all must be present for diagnosis	Some or all must be present for diagnosis	Always
13551122259	417151871	2022-09-11 02:35:12	2022-09-11 02:45:56	zh-tw	Intensivist				Trainee/Resident in intensive care		< 5	China	General ICU (mixed medical and surgical)	University/ Teaching Hospital	2400	22	No	Yes	Yes	Yes	24 hours, 7 days/week		Pulmonologist from outside unit			No training	5	5	Qualitative (small, moderate, heavy growth)	Qualitative (small, moderate, heavy growth)	Qualitative (small, moderate, heavy growth)	Qualitative (small, moderate, heavy growth)	Qualitative (small, moderate, heavy growth)	Don't know	Don't know	Don't know	Don't know				unsure		Always	Always	Sometimes	Some or all must be present for diagnosis	Some or all must be present for diagnosis	Supportive for diagnosis but not essential	Always
13551121081	417151871	2022-09-11 02:28:36	2022-09-11 02:40:52	en	Intensivist				Consultant/Specialist in intensive care		5-10	China	General ICU (mixed medical and surgical)	Community District Hospital	650	8	No	Yes	No	Yes	24 hours, 7 days/week		Pulmonologist from outside unit			Formal training	7	10	Positive/Negative	This technique not used in my hospital	Don't know	Positive/Negative	Positive/Negative	No	No	yes	Yes	respiratory viruses			lack of expertise, organisational resistance		Always	Always	Always	Some or all must be present for diagnosis	Some or all must be present for diagnosis	Some or all must be present for diagnosis	Always
13551119386	417151871	2022-09-11 02:19:36	2022-09-11 02:35:29	zh-tw	Intensivist			Emergency Physician	Consultant/Specialist in intensive care		< 5	China	General ICU (mixed medical and surgical)	University/ Teaching Hospital	1500	16	No	Yes	No	Yes	24 hours, 7 days/week		Pulmonologist from outside unit			Informal training	6	10	Quantitative/Semi-quantitative (Colony Forming Unit)	Quantitative/Semi-quantitative (Colony Forming Unit)	Quantitative/Semi-quantitative (Colony Forming Unit)	Quantitative/Semi-quantitative (Colony Forming Unit)	Quantitative/Semi-quantitative (Colony Forming Unit)	No	No		Yes		In-house lab developed test		cost		Always	Always	Never	Some or all must be present for diagnosis	Some or all must be present for diagnosis	Not part of diagnostic assessment	Always
13551118603	417151871	2022-09-11 02:15:55	2022-09-11 02:25:50	zh-tw		Respiratory Physician			Trainee/Resident in intensive care		< 5	China	Medical ICU	University/ Teaching Hospital	3000	20	Yes	Yes	Yes	Yes	Specific weekdays only		Pulmonologist from outside unit			Formal training	3		Qualitative (small, moderate, heavy growth)	Qualitative (small, moderate, heavy growth)	Qualitative (small, moderate, heavy growth)	Qualitative (small, moderate, heavy growth)	Qualitative (small, moderate, heavy growth)	Yes	Yes	No	Yes						Always	Always	Mostly	Some or all must be present for diagnosis	Some or all must be present for diagnosis	Some or all must be present for diagnosis	Mostly
13551118481	417151871	2022-09-11 02:15:09	2022-09-11 02:23:14	zh-tw		Respiratory Physician			Trainee/Resident in intensive care		< 5	China	General ICU (mixed medical and surgical)	University/ Teaching Hospital	2000	20	No	Yes	Yes	Yes	24 hours, 7 days/week	Intensivist				Formal training	10	20	Positive/Negative	Positive/Negative	Positive/Negative	Positive/Negative	Positive/Negative	Don't know	Don't know	Don't know	Don't know						Always	Always	Always	Some or all must be present for diagnosis	Some or all must be present for diagnosis	Some or all must be present for diagnosis	Always
13551118416	417151871	2022-09-11 02:14:35	2022-09-11 02:22:35	zh-tw	Intensivist				Trainee/Resident in intensive care		< 5	China	General ICU (mixed medical and surgical)	University/ Teaching Hospital	2000	60	No	Yes	Yes	Yes	Specific hours, every day	Intensivist			respiratory therapist	No training	4	20	Quantitative/Semi-quantitative (Colony Forming Unit)	Quantitative/Semi-quantitative (Colony Forming Unit)	Quantitative/Semi-quantitative (Colony Forming Unit)	Quantitative/Semi-quantitative (Colony Forming Unit)	Quantitative/Semi-quantitative (Colony Forming Unit)	Yes	Don't know	Yes	Yes	NA	Multiplex used but unsure of name	-	unsure		Always	Always	Mostly	Some or all must be present for diagnosis	Some or all must be present for diagnosis	Some or all must be present for diagnosis	Mostly
13551118419	417151871	2022-09-11 02:14:47	2022-09-11 02:19:57	zh-tw			Anaesthetist		Trainee/Resident in intensive care		< 5	China	General ICU (mixed medical and surgical)	University/ Teaching Hospital	3000	20	Yes	Yes	Yes	Yes	24 hours, 7 days/week	Intensivist				Formal training	10	20	Quantitative/Semi-quantitative (Colony Forming Unit)	Quantitative/Semi-quantitative (Colony Forming Unit)	Quantitative/Semi-quantitative (Colony Forming Unit)	Quantitative/Semi-quantitative (Colony Forming Unit)	Quantitative/Semi-quantitative (Colony Forming Unit)	Yes	Yes	Yes	Yes		Biofire Filmarray				Always	Always	Always	Some or all must be present for diagnosis	Some or all must be present for diagnosis	Some or all must be present for diagnosis	Always
13551118076	417151871	2022-09-11 02:12:52	2022-09-11 02:19:51	zh-tw	Intensivist				Trainee/Resident in intensive care		>10	China	General ICU (mixed medical and surgical)	University/ Teaching Hospital	1550	18	No	Yes	Yes	Yes	24 hours, 7 days/week	Intensivist				Informal training	4	15	Positive/Negative	Positive/Negative	Positive/Negative	Quantitative/Semi-quantitative (Colony Forming Unit)	Quantitative/Semi-quantitative (Colony Forming Unit)	No	Yes	No	No						Always	Always	Always	Some or all must be present for diagnosis	Some or all must be present for diagnosis	Some or all must be present for diagnosis	Always
13551116177	417151871	2022-09-11 02:03:40	2022-09-11 02:12:47	zh-tw				Emergency Physician	Consultant/Specialist in intensive care	主治医师	5-10	China	General ICU (mixed medical and surgical)	University/ Teaching Hospital	2600	17	No	Yes	Yes	Yes	Specific weekdays only		Pulmonologist from outside unit			Informal training	6	20	Qualitative (small, moderate, heavy growth)	This technique not used in my hospital	Qualitative (small, moderate, heavy growth)	Quantitative/Semi-quantitative (Colony Forming Unit)	Positive/Negative	No	No	Don't know	Yes				unsure		Always	Always	Mostly	Some or all must be present for diagnosis	Some or all must be present for diagnosis	Supportive for diagnosis but not essential	Always
13551116232	417151871	2022-09-11 02:03:38	2022-09-11 02:10:01	zh-tw	Intensivist				Consultant/Specialist in intensive care		>10	China	General ICU (mixed medical and surgical)	University/ Teaching Hospital	1200	26	No	Yes	No	Yes	24 hours, 7 days/week	Intensivist	Pulmonologist from outside unit			Informal training	7	20	Quantitative/Semi-quantitative (Colony Forming Unit)	Quantitative/Semi-quantitative (Colony Forming Unit)	Quantitative/Semi-quantitative (Colony Forming Unit)		Quantitative/Semi-quantitative (Colony Forming Unit)	No	No	Yes	Yes	Legionella	Multiplex used but unsure of name		cost		Mostly	Always	Mostly	Some or all must be present for diagnosis	Some or all must be present for diagnosis	Supportive for diagnosis but not essential	Always
13551114510	417151871	2022-09-11 01:55:34	2022-09-11 02:08:14	zh-tw	Intensivist	Respiratory Physician			Consultant/Specialist in intensive care		< 5	China	General ICU (mixed medical and surgical)	University/ Teaching Hospital	1800	34	No	Yes	Yes	Yes	24 hours, 7 days/week	Intensivist				Formal training	7	20	Quantitative/Semi-quantitative (Colony Forming Unit)		Quantitative/Semi-quantitative (Colony Forming Unit)	Quantitative/Semi-quantitative (Colony Forming Unit)	Quantitative/Semi-quantitative (Colony Forming Unit)	No	No	Don't know	yes		Other commercial assay (please specify)	BGI	cost		Mostly	Mostly	Sometimes	Supportive for diagnosis but not essential	Some or all must be present for diagnosis	Not part of diagnostic assessment	Always
13551095085	417151871	2022-09-11 00:30:19	2022-09-11 02:06:38	zh-tw	Intensivist				Other (please specify)	medical officer	5-10	China	General ICU (mixed medical and surgical)	University/ Teaching Hospital	2500	66	No	Yes	Yes	Yes	Specific weekdays only	Intensivist				No training	3	15	Positive/Negative	This technique not used in my hospital	Quantitative/Semi-quantitative (Colony Forming Unit)	Quantitative/Semi-quantitative (Colony Forming Unit)	Quantitative/Semi-quantitative (Colony Forming Unit)	Yes	Yes	Don't know	yes		Multiplex used but unsure of name	unsure			Always	Always	Sometimes	Some or all must be present for diagnosis	Some or all must be present for diagnosis	Supportive for diagnosis but not essential	Mostly
13551106323	417151871	2022-09-11 01:16:10	2022-09-11 01:41:01	zh-tw	Intensivist			emergency physician	Consultant/Specialist in intensive care		>10	China	General ICU (mixed medical and surgical)	University/ Teaching Hospital	1270	70	No	Yes	Yes	Yes	24 hours, 7 days/week				respiratory therapist	Informal training	6	50	Quantitative/Semi-quantitative (Colony Forming Unit)	Quantitative/Semi-quantitative (Colony Forming Unit)	Quantitative/Semi-quantitative (Colony Forming Unit)	Quantitative/Semi-quantitative (Colony Forming Unit)	Quantitative/Semi-quantitative (Colony Forming Unit)	No	No	No	Yes		Multiplex used but unsure of name	unsure	none		Always	Mostly	Always	Supportive for diagnosis but not essential	Some or all must be present for diagnosis	Supportive for diagnosis but not essential	Mostly
13551106960	417151871	2022-09-11 01:20:21	2022-09-11 01:26:08	zh-tw	Intensivist				Consultant/Specialist in intensive care		>10	China	General ICU (mixed medical and surgical)	Community District Hospital		18	No	Yes	Yes	Yes	24 hours, 7 days/week	Intensivist				Formal training	8	5	Quantitative/Semi-quantitative (Colony Forming Unit)	Quantitative/Semi-quantitative (Colony Forming Unit)	Quantitative/Semi-quantitative (Colony Forming Unit)	Quantitative/Semi-quantitative (Colony Forming Unit)	Quantitative/Semi-quantitative (Colony Forming Unit)	Yes	Yes	Yes	Yes		Qiagen RespiFinder		cost		Always	Always	Mostly	Some or all must be present for diagnosis	Some or all must be present for diagnosis	Supportive for diagnosis but not essential	Mostly
13551092037	417151871	2022-09-11 00:17:44	2022-09-11 00:20:46	zh-tw	Intensivist				Trainee/Resident in intensive care		5-10	China	Surgical ICU	University/ Teaching Hospital	1250	31	No	Yes	Yes	No	Specific hours, every day		Pulmonologist from outside unit			Informal training	6	15	Qualitative (small, moderate, heavy growth)	Qualitative (small, moderate, heavy growth)	Qualitative (small, moderate, heavy growth)	Positive/Negative	Qualitative (small, moderate, heavy growth)	Yes	No	No	Yes		Qiagen RespiFinder		cost		Mostly	Mostly	Sometimes	Supportive for diagnosis but not essential	Supportive for diagnosis but not essential	Some or all must be present for diagnosis	Mostly
13550726315	417151871	2022-09-10 00:42:58	2022-09-10 00:46:56	zh-tw	Intensivist				Consultant/Specialist in intensive care		5-10	China	General ICU (mixed medical and surgical)	University/ Teaching Hospital	1300	20	No	Yes	No	Yes	24 hours, 7 days/week		Pulmonologist from outside unit			Formal training	7	20	Qualitative (small, moderate, heavy growth)	Quantitative/Semi-quantitative (Colony Forming Unit)	Quantitative/Semi-quantitative (Colony Forming Unit)	Quantitative/Semi-quantitative (Colony Forming Unit)	Quantitative/Semi-quantitative (Colony Forming Unit)	Yes	Yes	Yes	Yes						Mostly	Always	Always	Some or all must be present for diagnosis	Supportive for diagnosis but not essential	Supportive for diagnosis but not essential	Mostly
13578186459	417151871	2022-10-28 00:40:32	2022-10-28 00:52:42	zh-tw	Intensivist				Consultant/Specialist in intensive care		>10	China	General ICU (mixed medical and surgical)	Community District Hospital	400	8	No	Yes	Yes	Yes	Specific weekdays only			Diagnostic Bronchoscopy not performed on unit		Informal training	5	20	Quantitative/Semi-quantitative (Colony Forming Unit)	Quantitative/Semi-quantitative (Colony Forming Unit)	Quantitative/Semi-quantitative (Colony Forming Unit)	Positive/Negative	Positive/Negative	No	No	Don't know	Don't know				cost		Mostly	Mostly	Sometimes	Supportive for diagnosis but not essential	Some or all must be present for diagnosis		Always
13577780329	417151871	2022-10-27 12:30:26	2022-10-27 12:37:58	zh-tw	Intensivist				Consultant/Specialist in intensive care		>10	China	General ICU (mixed medical and surgical)	University/ Teaching Hospital	1152	34	No	Yes	Yes	Yes	24 hours, 7 days/week	Intensivist				Informal training	6	不确定	Quantitative/Semi-quantitative (Colony Forming Unit)	Quantitative/Semi-quantitative (Colony Forming Unit)	Quantitative/Semi-quantitative (Colony Forming Unit)	Quantitative/Semi-quantitative (Colony Forming Unit)	Quantitative/Semi-quantitative (Colony Forming Unit)	Don't know	Don't know	Don't know	Don't know						Mostly	Mostly	Mostly	Supportive for diagnosis but not essential	Supportive for diagnosis but not essential	Supportive for diagnosis but not essential	Mostly
13577769823	417151871	2022-10-27 12:01:21	2022-10-27 12:09:40	zh-tw	Intensivist				Consultant/Specialist in intensive care		>10	China	General ICU (mixed medical and surgical)	Community District Hospital	1000	20	No	Yes	Yes	Yes	24 hours, 7 days/week	Intensivist	Pulmonologist from outside unit			Formal training	6	60	Quantitative/Semi-quantitative (Colony Forming Unit)	Quantitative/Semi-quantitative (Colony Forming Unit)	Quantitative/Semi-quantitative (Colony Forming Unit)	Quantitative/Semi-quantitative (Colony Forming Unit)	Quantitative/Semi-quantitative (Colony Forming Unit)	No	No	No	Yes		Multiplex used but unsure of name	not sure	Lack of expertise. Reagents are difficult to obtain.		Always	Always	Sometimes	Some or all must be present for diagnosis	Some or all must be present for diagnosis	Supportive for diagnosis but not essential	Always
13577765353	417151871	2022-10-27 11:48:14	2022-10-27 11:59:48	zh-tw				Infectious diseases	Trainee/Resident in intensive care		< 5	China	Medical ICU	University/ Teaching Hospital	700	51	No	Yes	Yes	No	Specific hours, every day	Intensivist				Formal training	6	not done	Quantitative/Semi-quantitative (Colony Forming Unit)	Don't know	Quantitative/Semi-quantitative (Colony Forming Unit)	Quantitative/Semi-quantitative (Colony Forming Unit)	Quantitative/Semi-quantitative (Colony Forming Unit)	No	No	No	No						Always	Mostly	Sometimes	Supportive for diagnosis but not essential	Some or all must be present for diagnosis	Supportive for diagnosis but not essential	Mostly
13577738087	417151871	2022-10-27 10:34:45	2022-10-27 10:53:42	zh-tw	Intensivist				Consultant/Specialist in intensive care		>10	China	General ICU (mixed medical and surgical)	University/ Teaching Hospital	730	20	No	Yes	Yes	Yes	24 hours, 7 days/week	Intensivist				Formal training	7	30	Positive/Negative	Quantitative/Semi-quantitative (Colony Forming Unit)	Positive/Negative	Positive/Negative	Positive/Negative	No	No		Don't know						Mostly	Always	Mostly	Some or all must be present for diagnosis	Supportive for diagnosis but not essential	Some or all must be present for diagnosis	Mostly
13577735769	417151871	2022-10-27 10:27:55	2022-10-27 10:37:55	zh-tw				Infectious diseases	Consultant/Specialist in intensive care	head of department	< 5	China	General ICU (mixed medical and surgical)	University/ Teaching Hospital	2400	30	No	Yes	Yes	Yes	24 hours, 7 days/week	Intensivist				Formal training	7	100	Quantitative/Semi-quantitative (Colony Forming Unit)	This technique not used in my hospital	Quantitative/Semi-quantitative (Colony Forming Unit)	Quantitative/Semi-quantitative (Colony Forming Unit)	Quantitative/Semi-quantitative (Colony Forming Unit)	No	No	Yes	Yes	NGS					Mostly	Mostly	Sometimes	Supportive for diagnosis but not essential	Supportive for diagnosis but not essential	Supportive for diagnosis but not essential	Mostly
13577724446	417151871	2022-10-27 09:56:17	2022-10-27 10:00:59	zh-tw				Surgeon	Trainee/Resident in intensive care		< 5	China	Surgical ICU	University/ Teaching Hospital	700	56	No	Yes	Yes	Yes	24 hours, 7 days/week	Intensivist	Pulmonologist from outside unit			Formal training	7	20	Qualitative (small, moderate, heavy growth)	Quantitative/Semi-quantitative (Colony Forming Unit)	Quantitative/Semi-quantitative (Colony Forming Unit)	Quantitative/Semi-quantitative (Colony Forming Unit)	Qualitative (small, moderate, heavy growth)	Yes	No	Yes	yes		Seegene Allplex				Mostly	Always	Mostly	Some or all must be present for diagnosis	Supportive for diagnosis but not essential	Supportive for diagnosis but not essential	Mostly
13577713403	417151871	2022-10-27 09:23:08	2022-10-27 09:34:50	zh-tw				Infectious diseases	Trainee/Resident in intensive care		< 5	China	General ICU (mixed medical and surgical)	University/ Teaching Hospital	2000	50	No	Yes	Yes	Yes	24 hours, 7 days/week		Pulmonologist from outside unit			Formal training	5	100	Positive/Negative	Don't know	Positive/Negative	Positive/Negative	Positive/Negative				Yes						Mostly	Mostly	Sometimes	Some or all must be present for diagnosis	Some or all must be present for diagnosis	Not part of diagnostic assessment	Mostly
13577691547	417151871	2022-10-27 08:10:39	2022-10-27 08:16:41	zh-tw				Infectious diseases	Consultant/Specialist in intensive care		< 5	China	General ICU (mixed medical and surgical)	University/ Teaching Hospital	2400	51	No	Yes	Yes	Yes	24 hours, 7 days/week	Intensivist		Diagnostic Bronchoscopy not performed on unit		Formal training	8	30	Quantitative/Semi-quantitative (Colony Forming Unit)	Quantitative/Semi-quantitative (Colony Forming Unit)	Quantitative/Semi-quantitative (Colony Forming Unit)	Quantitative/Semi-quantitative (Colony Forming Unit)	Quantitative/Semi-quantitative (Colony Forming Unit)	Yes	Yes	Yes	Yes	Sars-CoV-2, influenza, mTB	Biofire Filmarray		cost		Mostly	Always	Sometimes	Supportive for diagnosis but not essential	Some or all must be present for diagnosis	Not part of diagnostic assessment	Mostly
13577690254	417151871	2022-10-27 08:05:52	2022-10-27 08:12:11	zh-tw		Respiratory Physician			Trainee/Resident in intensive care		< 5	China	Medical ICU	University/ Teaching Hospital	2000	42	No	Yes	Yes	Yes	Specific hours, every day	Intensivist				Informal training	8	30	Quantitative/Semi-quantitative (Colony Forming Unit)	Quantitative/Semi-quantitative (Colony Forming Unit)	Quantitative/Semi-quantitative (Colony Forming Unit)	Positive/Negative	Positive/Negative	No	No	No	No				lack of expertise.		Sometimes	Mostly	Never	Supportive for diagnosis but not essential	Some or all must be present for diagnosis	Not part of diagnostic assessment	Always
13577688873	417151871	2022-10-27 07:51:08	2022-10-27 08:08:12	zh-tw				Infectious diseases	Consultant/Specialist in intensive care		< 5	China	General ICU (mixed medical and surgical)	University/ Teaching Hospital	2000	50	No	Yes	Yes	No	Specific weekdays only	Intensivist				Formal training	7		Quantitative/Semi-quantitative (Colony Forming Unit)	Quantitative/Semi-quantitative (Colony Forming Unit)	Quantitative/Semi-quantitative (Colony Forming Unit)	Quantitative/Semi-quantitative (Colony Forming Unit)	Quantitative/Semi-quantitative (Colony Forming Unit)	No	No	Don't know	Don't know						Always	Always	Always	Supportive for diagnosis but not essential	Supportive for diagnosis but not essential	Supportive for diagnosis but not essential	Mostly
13577684671	417151871	2022-10-27 07:43:49	2022-10-27 07:48:31	zh-tw				Surgeon	Other (please specify)	doctor	< 5	China	Surgical ICU	University/ Teaching Hospital	700	50	No	No	No	Yes	Specific hours, every day			Diagnostic Bronchoscopy not performed on unit		No training	10									Yes	Yes		Biofire Filmarray										Always
13577664113	417151871	2022-10-27 06:14:22	2022-10-27 06:21:22	zh-tw	Intensivist				Consultant/Specialist in intensive care		>10	China	General ICU (mixed medical and surgical)	University/ Teaching Hospital	1800	17	No	Yes	No	Yes	24 hours, 7 days/week	Intensivist				Informal training	6	100	Quantitative/Semi-quantitative (Colony Forming Unit)	Quantitative/Semi-quantitative (Colony Forming Unit)	Quantitative/Semi-quantitative (Colony Forming Unit)	Quantitative/Semi-quantitative (Colony Forming Unit)	Quantitative/Semi-quantitative (Colony Forming Unit)	No	No	No	no	none		none	none		Always	Always	Sometimes	Supportive for diagnosis but not essential	Supportive for diagnosis but not essential	Supportive for diagnosis but not essential	Always
13574455391	417151871	2022-10-21 03:50:54	2022-10-21 05:47:24	zh-tw		Respiratory Physician			Trainee/Resident in intensive care		5-10	China	Cardiac ICU	Community District Hospital	200	28	No	Yes	Yes	Yes	24 hours, 7 days/week	Intensivist				Formal training	5	20	Qualitative (small, moderate, heavy growth)	Qualitative (small, moderate, heavy growth)	Quantitative/Semi-quantitative (Colony Forming Unit)	Quantitative/Semi-quantitative (Colony Forming Unit)	Quantitative/Semi-quantitative (Colony Forming Unit)	Yes	Yes	Yes	Yes		Curetis Unyvero		lack of expertise		Always	Always	Always	Some or all must be present for diagnosis	Some or all must be present for diagnosis	Some or all must be present for diagnosis	Always
13574466529	417151871	2022-10-21 04:31:45	2022-10-21 04:35:23	zh-tw				student	Other (please specify)	masters student	< 5	China	General ICU (mixed medical and surgical)	Community District Hospital	50	10	Yes	Yes	Yes	Yes	24 hours, 7 days/week	Intensivist				Formal training	6	30	Quantitative/Semi-quantitative (Colony Forming Unit)		Quantitative/Semi-quantitative (Colony Forming Unit)	Quantitative/Semi-quantitative (Colony Forming Unit)	Quantitative/Semi-quantitative (Colony Forming Unit)	Yes	Yes	Yes	Yes		Biofire Filmarray		cost		Always	Always	Always	Some or all must be present for diagnosis	Some or all must be present for diagnosis	Some or all must be present for diagnosis	Always
13574458313	417151871	2022-10-21 03:59:54	2022-10-21 04:15:25	zh-tw		Respiratory Physician			Trainee/Resident in intensive care		5-10	China	General ICU (mixed medical and surgical)	University/ Teaching Hospital	800	60	No	Yes	Yes	Yes	Specific hours, every day		Pulmonologist from outside unit			Formal training	8	50	This technique not used in my hospital	This technique not used in my hospital	This technique not used in my hospital	Qualitative (small, moderate, heavy growth)	Quantitative/Semi-quantitative (Colony Forming Unit)	No	No	No	Yes	not used	Seegene Allplex		cost		Sometimes	Sometimes	Mostly	Not part of diagnostic assessment	Some or all must be present for diagnosis	Some or all must be present for diagnosis	Sometimes
13574460823	417151871	2022-10-21 04:10:09	2022-10-21 04:14:33	zh-tw		Respiratory Physician			Trainee/Resident in intensive care		5-10	China	Medical ICU	Community District Hospital	500	60	No	No	Yes	No	24 hours, 7 days/week		Pulmonologist from outside unit			Informal training	5	100	Don't know			Qualitative (small, moderate, heavy growth)	Positive/Negative	No	No	No	Yes		Curetis Unyvero		cost		Sometimes	Mostly	Always	Supportive for diagnosis but not essential	Supportive for diagnosis but not essential	Supportive for diagnosis but not essential	Always
13574457606	417151871	2022-10-21 03:50:54	2022-10-21 04:13:03	zh-tw		Respiratory Physician			Trainee/Resident in intensive care		< 5	China	General ICU (mixed medical and surgical)	Remote and rural hospital	100	30	No	Yes	No	No						Formal training	6		Quantitative/Semi-quantitative (Colony Forming Unit)			Quantitative/Semi-quantitative (Colony Forming Unit)	Quantitative/Semi-quantitative (Colony Forming Unit)										Mostly	Mostly	Never	Supportive for diagnosis but not essential	Supportive for diagnosis but not essential	Supportive for diagnosis but not essential	Mostly
13574454710	417151871	2022-10-21 03:47:39	2022-10-21 03:59:15	zh-tw				thoracic surgeon	Trainee/Resident in intensive care		< 5	China	Surgical ICU	University/ Teaching Hospital	400	20	No	No	Yes	Yes	Specific hours, every day		Pulmonologist from outside unit			Formal training	8	10	Quantitative/Semi-quantitative (Colony Forming Unit)	Quantitative/Semi-quantitative (Colony Forming Unit)	Quantitative/Semi-quantitative (Colony Forming Unit)	Quantitative/Semi-quantitative (Colony Forming Unit)	Quantitative/Semi-quantitative (Colony Forming Unit)	Yes	Yes	Yes	Yes		Curetis Unyvero		difficulty obtaining reagents		Always	Mostly	Sometimes	Supportive for diagnosis but not essential	Some or all must be present for diagnosis	Supportive for diagnosis but not essential	Mostly
13574455105	417151871	2022-10-21 03:49:52	2022-10-21 03:57:31	zh-tw				Surgeon	Consultant/Specialist in intensive care	attending	< 5	China	Surgical ICU	University/ Teaching Hospital	500	50	No	Yes	Yes	Yes	24 hours, 7 days/week	Intensivist	Pulmonologist from outside unit			Informal training	7	10	Quantitative/Semi-quantitative (Colony Forming Unit)	Quantitative/Semi-quantitative (Colony Forming Unit)	Quantitative/Semi-quantitative (Colony Forming Unit)	Quantitative/Semi-quantitative (Colony Forming Unit)	Quantitative/Semi-quantitative (Colony Forming Unit)	Don't know	Don't know	Yes	Yes		Multiplex used but unsure of name		cost		Always	Always	Mostly	Some or all must be present for diagnosis	Some or all must be present for diagnosis	Some or all must be present for diagnosis	Mostly
13574454404	417151871	2022-10-21 03:46:32	2022-10-21 03:57:02	zh-tw	Intensivist	Respiratory Physician			Trainee/Resident in intensive care		< 5	China	General ICU (mixed medical and surgical)	University/ Teaching Hospital	100	30	No	Yes	Yes	Yes	24 hours, 7 days/week	Intensivist	Pulmonologist from outside unit			Formal training	8	200	Don't know	Don't know	Don't know	Qualitative (small, moderate, heavy growth)	Don't know	Don't know	Don't know	Don't know	Don't know				cost		Mostly	Mostly	Sometimes	Some or all must be present for diagnosis	Supportive for diagnosis but not essential	Supportive for diagnosis but not essential	Sometimes
13574035929	417151871	2022-10-20 14:43:15	2022-10-20 14:49:03	zh-tw	Intensivist				Trainee/Resident in intensive care		5-10	China	General ICU (mixed medical and surgical)	University/ Teaching Hospital		59	No	Yes	Yes	Yes	24 hours, 7 days/week	Intensivist				Informal training	5	5	Quantitative/Semi-quantitative (Colony Forming Unit)	Quantitative/Semi-quantitative (Colony Forming Unit)	Quantitative/Semi-quantitative (Colony Forming Unit)	Quantitative/Semi-quantitative (Colony Forming Unit)	Quantitative/Semi-quantitative (Colony Forming Unit)	No	No	Yes	No						Sometimes	Mostly	Sometimes	Supportive for diagnosis but not essential	Some or all must be present for diagnosis	Supportive for diagnosis but not essential	Mostly
13574005530	417151871	2022-10-20 13:41:15	2022-10-20 13:50:24	zh-tw		Respiratory Physician			Trainee/Resident in intensive care		< 5	China	General ICU (mixed medical and surgical)	University/ Teaching Hospital	38	10	Yes	Yes	Yes	Yes	Specific hours, every day	Intensivist	Pulmonologist from outside unit			Formal training	6	5	Positive/Negative	Positive/Negative	Qualitative (small, moderate, heavy growth)	Qualitative (small, moderate, heavy growth)	Positive/Negative	Yes	Yes	Yes	Yes				cost		Mostly	Sometimes	Sometimes	Some or all must be present for diagnosis	Supportive for diagnosis but not essential	Supportive for diagnosis but not essential	Sometimes
13582236919	417151871	2022-11-04 04:25:42	2022-11-04 04:30:56	zh-tw	Intensivist				Trainee/Resident in intensive care		< 5	China	General ICU (mixed medical and surgical)	University/ Teaching Hospital	10	10	No	Yes	No	No				Diagnostic Bronchoscopy not performed on unit		No training	5		Don't know	Don't know	Don't know	Don't know	Don't know	No	No	Yes							Always	Always	Never	Some or all must be present for diagnosis	Some or all must be present for diagnosis	Not part of diagnostic assessment	Never
13565048240	417151871	2022-10-05 01:03:10	2022-10-05 01:10:24	es	Intensivist				Consultant/Specialist in intensive care		< 5	Colombia	General ICU (mixed medical and surgical)	University/ Teaching Hospital	102	12	No	Yes	Yes	No	24 hours, 7 days/week			Diagnostic Bronchoscopy not performed on unit		Informal training	2	0	Quantitative/Semi-quantitative (Colony Forming Unit)	Qualitative (small, moderate, heavy growth)	This technique not used in my hospital	Quantitative/Semi-quantitative (Colony Forming Unit)	Quantitative/Semi-quantitative (Colony Forming Unit)	No	No	No	Yes	NA	In-house lab developed test		cost		Always	Always	Sometimes	Some or all must be present for diagnosis	Some or all must be present for diagnosis	Supportive for diagnosis but not essential	Mostly
13564440033	417151871	2022-10-04 04:49:31	2022-10-04 04:55:29	es				Internal medicine	Trainee/Resident in intensive care		< 5	Colombia	General ICU (mixed medical and surgical)	University/ Teaching Hospital	500	35	Yes	Yes	Yes	Yes	Specific hours, every day		Pulmonologist from outside unit			Formal training	6	5	Quantitative/Semi-quantitative (Colony Forming Unit)	Quantitative/Semi-quantitative (Colony Forming Unit)	Quantitative/Semi-quantitative (Colony Forming Unit)	Quantitative/Semi-quantitative (Colony Forming Unit)	Quantitative/Semi-quantitative (Colony Forming Unit)	Yes	Yes	Yes	Yes		Biofire Filmarray		none		Always	Always	Always	Some or all must be present for diagnosis	Supportive for diagnosis but not essential	Supportive for diagnosis but not essential	Always
13564432808	417151871	2022-10-04 04:22:25	2022-10-04 04:39:47	es	Intensivist				Trainee/Resident in intensive care		< 5	Colombia	General ICU (mixed medical and surgical)	University/ Teaching Hospital		22	No	Yes	Yes	Yes	Specific weekdays only		Pulmonologist from outside unit			No training	0	20	Quantitative/Semi-quantitative (Colony Forming Unit)	Quantitative/Semi-quantitative (Colony Forming Unit)	Positive/Negative	Quantitative/Semi-quantitative (Colony Forming Unit)	Positive/Negative	No	No	No	Yes	NA	Multiplex used but unsure of name		none		Always	Always	Always	Some or all must be present for diagnosis	Some or all must be present for diagnosis	Some or all must be present for diagnosis	Always
13564416179	417151871	2022-10-04 03:26:05	2022-10-04 03:39:02	es				Internal medicine	Other (please specify)	general physician	< 5	Colombia	General ICU (mixed medical and surgical)	University/ Teaching Hospital	70	20	No	Yes	Yes	Yes	24 hours, 7 days/week		Pulmonologist from outside unit			No training	1	NA	Quantitative/Semi-quantitative (Colony Forming Unit)	Don't know	Don't know	Quantitative/Semi-quantitative (Colony Forming Unit)	Quantitative/Semi-quantitative (Colony Forming Unit)	No	No	Don't know	Don't know				difficult to obtain reagents		Always	Always	Never	Some or all must be present for diagnosis	Some or all must be present for diagnosis	Not part of diagnostic assessment	Sometimes
13564082825	417151871	2022-10-03 17:40:37	2022-10-03 17:52:56	es	Intensivist				Consultant/Specialist in intensive care		>10	Colombia	Cardiac ICU	University/ Teaching Hospital		32	No	Yes	Yes	Yes	24 hours, 7 days/week	Intensivist	Pulmonologist from outside unit			Formal training	10	50	Quantitative/Semi-quantitative (Colony Forming Unit)	Quantitative/Semi-quantitative (Colony Forming Unit)	Quantitative/Semi-quantitative (Colony Forming Unit)	Quantitative/Semi-quantitative (Colony Forming Unit)	Quantitative/Semi-quantitative (Colony Forming Unit)	Yes	Yes	Yes	Yes	Pneumococcus	Biofire Filmarray		None Initially costs but the results exceed expectations and it continues to be ordered by specialists		Always	Always	Always	Supportive for diagnosis but not essential	Supportive for diagnosis but not essential	Supportive for diagnosis but not essential	Always
13564065985	417151871	2022-10-03 17:17:28	2022-10-03 17:23:34	es	Intensivist				Consultant/Specialist in intensive care		< 5	Colombia	General ICU (mixed medical and surgical)	University/ Teaching Hospital	200	22	No	Yes	Yes	No	Specific weekdays only			Diagnostic Bronchoscopy not performed on unit		No training	7	20	This technique not used in my hospital	Quantitative/Semi-quantitative (Colony Forming Unit)	This technique not used in my hospital	Quantitative/Semi-quantitative (Colony Forming Unit)	Quantitative/Semi-quantitative (Colony Forming Unit)	No	Yes	Yes	Yes	multiple pathogens	Biofire Filmarray		none		Always	Always	Mostly	Some or all must be present for diagnosis	Some or all must be present for diagnosis	Supportive for diagnosis but not essential	Always
13564053888	417151871	2022-10-03 17:01:39	2022-10-03 17:10:17	es	Intensivist				Consultant/Specialist in intensive care		>10	Colombia	Neuro ICU	University/ Teaching Hospital	256	47	Yes	Yes	Yes	Yes	24 hours, 7 days/week		Pulmonologist from outside unit			No training	5	50	Quantitative/Semi-quantitative (Colony Forming Unit)	Quantitative/Semi-quantitative (Colony Forming Unit)	Quantitative/Semi-quantitative (Colony Forming Unit)	Quantitative/Semi-quantitative (Colony Forming Unit)	Quantitative/Semi-quantitative (Colony Forming Unit)	No	No	Yes	Yes		Biofire Filmarray		none		Always	Always	Always	Some or all must be present for diagnosis	Some or all must be present for diagnosis	Supportive for diagnosis but not essential	Always
13564038315	417151871	2022-10-03 16:39:39	2022-10-03 16:47:53	es				Internal medicine	Other (please specify)	general physician	< 5	Colombia	General ICU (mixed medical and surgical)	University/ Teaching Hospital	96	22	No	Yes	Yes	No						Formal training	8	15	Quantitative/Semi-quantitative (Colony Forming Unit)	Quantitative/Semi-quantitative (Colony Forming Unit)	This technique not used in my hospital	Quantitative/Semi-quantitative (Colony Forming Unit)	Quantitative/Semi-quantitative (Colony Forming Unit)	No	No	No	Yes		Biofire Filmarray		cost		Always	Always	Mostly	Some or all must be present for diagnosis	Some or all must be present for diagnosis	Supportive for diagnosis but not essential	Always
13564038264	417151871	2022-10-03 16:39:42	2022-10-03 16:44:55	es	Intensivist				Consultant/Specialist in intensive care		5-10	Colombia	General ICU (mixed medical and surgical)	Community District Hospital	150	32	No	Yes	Yes	Yes	Specific weekdays only			Diagnostic Bronchoscopy not performed on unit		No training	0	0	Quantitative/Semi-quantitative (Colony Forming Unit)	Quantitative/Semi-quantitative (Colony Forming Unit)	Quantitative/Semi-quantitative (Colony Forming Unit)	Quantitative/Semi-quantitative (Colony Forming Unit)	Quantitative/Semi-quantitative (Colony Forming Unit)	No	No	No	Yes		Biofire Filmarray		none		Always	Always	Mostly	Some or all must be present for diagnosis	Some or all must be present for diagnosis	Some or all must be present for diagnosis	Always
13564030013	417151871	2022-10-03 16:20:15	2022-10-03 16:40:42	es				Internal medicine	Other (please specify)	Rural medical officer	< 5	Colombia	General ICU (mixed medical and surgical)	University/ Teaching Hospital	90	22	Yes	Yes	Yes	No						Formal training	5	10	Quantitative/Semi-quantitative (Colony Forming Unit)	Quantitative/Semi-quantitative (Colony Forming Unit)	This technique not used in my hospital	Quantitative/Semi-quantitative (Colony Forming Unit)	Quantitative/Semi-quantitative (Colony Forming Unit)	Yes	No	No	Yes		Biofire Filmarray		cost		Mostly	Mostly	Sometimes	Some or all must be present for diagnosis	Some or all must be present for diagnosis	Supportive for diagnosis but not essential	Mostly
13564030489	417151871	2022-10-03 16:27:59	2022-10-03 16:36:05	es	Intensivist				Consultant/Specialist in intensive care		5-10	Colombia	General ICU (mixed medical and surgical)	University/ Teaching Hospital	150	19	Yes	Yes	Yes	Yes	Specific hours, every day		Pulmonologist from outside unit			No training	5	100	Quantitative/Semi-quantitative (Colony Forming Unit)	This technique not used in my hospital	Quantitative/Semi-quantitative (Colony Forming Unit)	Quantitative/Semi-quantitative (Colony Forming Unit)	Quantitative/Semi-quantitative (Colony Forming Unit)	No	No	Yes	Yes		Biofire Filmarray		none		Always	Always	Always	Some or all must be present for diagnosis	Some or all must be present for diagnosis	Some or all must be present for diagnosis	Mostly
13564016598	417151871	2022-10-03 16:09:11	2022-10-03 16:21:44	es	Intensivist				Consultant/Specialist in intensive care		5-10	Colombia	Neuro ICU	University/ Teaching Hospital	300	24	Yes	Yes	Yes	No						Informal training	7	10	Quantitative/Semi-quantitative (Colony Forming Unit)	Quantitative/Semi-quantitative (Colony Forming Unit)	This technique not used in my hospital	Quantitative/Semi-quantitative (Colony Forming Unit)	Quantitative/Semi-quantitative (Colony Forming Unit)	No	Yes	No	Yes		Biofire Filmarray		cost		Always	Always	Sometimes	Some or all must be present for diagnosis	Some or all must be present for diagnosis	Supportive for diagnosis but not essential	Mostly
13550496509	417151871	2022-09-09 17:21:59	2022-10-03 16:14:22	en	Intensivist				Consultant/Specialist in intensive care		5-10	Colombia	General ICU (mixed medical and surgical)	University/ Teaching Hospital	200	22	No	Yes	Yes	No	Specific weekdays only		Pulmonologist from outside unit			No training	7	10	Quantitative/Semi-quantitative (Colony Forming Unit)	Quantitative/Semi-quantitative (Colony Forming Unit)	Quantitative/Semi-quantitative (Colony Forming Unit)	Quantitative/Semi-quantitative (Colony Forming Unit)	Quantitative/Semi-quantitative (Colony Forming Unit)	No	No	Yes	Yes		Biofire Filmarray		none		Mostly	Always	Mostly	Some or all must be present for diagnosis	Some or all must be present for diagnosis	Not part of diagnostic assessment	Always
13560503694	417151871	2022-09-27 11:59:54	2022-09-27 12:05:02	es	Intensivist				Consultant/Specialist in intensive care		>10	Colombia	General ICU (mixed medical and surgical)	University/ Teaching Hospital	400	24	Yes	Yes	Yes	Yes	Specific hours, every day		Pulmonologist from outside unit			No training	0	10	Qualitative (small, moderate, heavy growth)	This technique not used in my hospital	Quantitative/Semi-quantitative (Colony Forming Unit)	Quantitative/Semi-quantitative (Colony Forming Unit)	Quantitative/Semi-quantitative (Colony Forming Unit)	No	No	Yes	Yes		Biofire Filmarray		none		Always	Always	Never	Some or all must be present for diagnosis	Some or all must be present for diagnosis	Not part of diagnostic assessment	Always
13554653925	417151871	2022-09-16 18:29:35	2022-09-16 19:07:14	en	Intensivist				Consultant/Specialist in intensive care		< 5	Colombia	General ICU (mixed medical and surgical)	University/ Teaching Hospital	500	8	No	Yes	Yes	Yes	Specific weekdays only		Pulmonologist from outside unit			No training	10	50	Quantitative/Semi-quantitative (Colony Forming Unit)	Quantitative/Semi-quantitative (Colony Forming Unit)	Quantitative/Semi-quantitative (Colony Forming Unit)	Positive/Negative	Positive/Negative	No	No	No	Yes		Biofire Filmarray				Mostly	Mostly	Sometimes	Some or all must be present for diagnosis	Some or all must be present for diagnosis	Not part of diagnostic assessment	Always
13554653835	417151871	2022-09-16 18:29:46	2022-09-16 18:39:24	es	Intensivist			Internal medicine	Consultant/Specialist in intensive care		>10	Colombia	General ICU (mixed medical and surgical)	Community District Hospital	200	46	No	Yes	Yes	Yes	Specific weekdays only				thoracic surgery	No training	2	10	Quantitative/Semi-quantitative (Colony Forming Unit)	Quantitative/Semi-quantitative (Colony Forming Unit)	Quantitative/Semi-quantitative (Colony Forming Unit)	Quantitative/Semi-quantitative (Colony Forming Unit)	Quantitative/Semi-quantitative (Colony Forming Unit)	No	No	No	No				cost		Always	Always	Sometimes	Some or all must be present for diagnosis	Some or all must be present for diagnosis	Not part of diagnostic assessment
13554647365	417151871	2022-09-16 18:18:45	2022-09-16 18:26:56	es	Intensivist				Consultant/Specialist in intensive care		>10	Colombia	General ICU (mixed medical and surgical)	University/ Teaching Hospital	270	70	No	Yes	Yes	Yes	Specific hours, every day		Pulmonologist from outside unit			Informal training	4	20	Quantitative/Semi-quantitative (Colony Forming Unit)	Quantitative/Semi-quantitative (Colony Forming Unit)	Quantitative/Semi-quantitative (Colony Forming Unit)	Quantitative/Semi-quantitative (Colony Forming Unit)	Quantitative/Semi-quantitative (Colony Forming Unit)	No	No	Yes	Yes		Biofire Filmarray		Needs external authorisation		Always	Always	Sometimes	Some or all must be present for diagnosis	Some or all must be present for diagnosis	Not part of diagnostic assessment	Always
13560495076	417151871	2022-09-27 11:38:39	2022-09-27 11:54:56	en	Intensivist		Anaesthetist		Consultant/Specialist in intensive care		>10	Croatia	Surgical ICU	University/ Teaching Hospital	863	15	No	No	Yes	Yes	24 hours, 7 days/week	Intensivist				Informal training	10	10	Quantitative/Semi-quantitative (Colony Forming Unit)	This technique not used in my hospital	Quantitative/Semi-quantitative (Colony Forming Unit)	Quantitative/Semi-quantitative (Colony Forming Unit)	Quantitative/Semi-quantitative (Colony Forming Unit)	No	Yes	Don't know	No				Cost		Always	Always	Sometimes	Some or all must be present for diagnosis	Some or all must be present for diagnosis	Supportive for diagnosis but not essential	Mostly
13572844804	417151871	2022-10-18 18:37:16	2022-10-18 18:57:28	en	Intensivist				Consultant/Specialist in intensive care		>10	Cyprus	General ICU (mixed medical and surgical)	University/ Teaching Hospital	400	32	No	No	No	Yes	24 hours, 7 days/week	Intensivist				Informal training	9	100	Positive/Negative	This technique not used in my hospital	Positive/Negative	Positive/Negative	Positive/Negative	Yes	Yes	Yes	Yes	mTB	Biofire Filmarray		No		Mostly	Always	Never	Some or all must be present for diagnosis	Some or all must be present for diagnosis	Not part of diagnostic assessment	Always
13572641751	417151871	2022-10-18 13:12:04	2022-10-18 13:19:52	en	Intensivist				Consultant/Specialist in intensive care		>10	Czech Republic	Medical ICU	Community District Hospital	400	12	Yes	No	Yes	Yes	24 hours, 7 days/week	Intensivist	Pulmonologist from outside unit			Informal training	4	20	Qualitative (small, moderate, heavy growth)	Qualitative (small, moderate, heavy growth)	Quantitative/Semi-quantitative (Colony Forming Unit)	Positive/Negative	Positive/Negative	Yes	Yes	Yes	Yes	influenza, SARS-CoV-2, RSV	Multiplex used but unsure of name		we have to transport sputum to other hospital (posible 24/7, but complicated)		Always	Always	Sometimes	Supportive for diagnosis but not essential	Some or all must be present for diagnosis	Not part of diagnostic assessment	Mostly
13572259201	417151871	2022-10-17 21:06:50	2022-10-17 21:14:34	en	Intensivist				Trainee/Resident in intensive care		< 5	Czech Republic	Medical ICU	University/ Teaching Hospital	1696	6	No	Yes	Yes	Yes	24 hours, 7 days/week		Pulmonologist from outside unit			No training	0	200	Quantitative/Semi-quantitative (Colony Forming Unit)	This technique not used in my hospital	Quantitative/Semi-quantitative (Colony Forming Unit)	Quantitative/Semi-quantitative (Colony Forming Unit)	Qualitative (small, moderate, heavy growth)	Yes	Yes	Yes	Yes	Staphylococcus aureus, MRSA, Legionella pneumophila	Multiplex used but unsure of name		cost		Always	Mostly	Never	Some or all must be present for diagnosis	Some or all must be present for diagnosis	Supportive for diagnosis but not essential	Mostly
13572248147	417151871	2022-10-17 20:52:11	2022-10-17 21:04:56	en	Intensivist			infectious diseases	Consultant/Specialist in intensive care		5-10	Czech Republic	Medical ICU	University/ Teaching Hospital	1100	6	No	Yes	Yes	Yes	24 hours, 7 days/week		Pulmonologist from outside unit			No training	0	NA	Quantitative/Semi-quantitative (Colony Forming Unit)	Quantitative/Semi-quantitative (Colony Forming Unit)	Quantitative/Semi-quantitative (Colony Forming Unit)	Quantitative/Semi-quantitative (Colony Forming Unit)	Quantitative/Semi-quantitative (Colony Forming Unit)	Yes	Yes	Yes	Yes	Legionella, Mycoplasma, Streptococci, Metapneumovirus, RSV	Biofire Filmarray		cost		Always	Always	Never	Some or all must be present for diagnosis	Supportive for diagnosis but not essential	Supportive for diagnosis but not essential	Always
13569984177	417151871	2022-10-13 10:30:01	2022-10-13 10:45:15	en	Intensivist				Consultant/Specialist in intensive care		>10	Czech Republic	General ICU (mixed medical and surgical)	University/ Teaching Hospital	1475	21	Yes	Yes	Yes	Yes	24 hours, 7 days/week	Intensivist				Formal training	10	100	Quantitative/Semi-quantitative (Colony Forming Unit)	Quantitative/Semi-quantitative (Colony Forming Unit)	Quantitative/Semi-quantitative (Colony Forming Unit)	Quantitative/Semi-quantitative (Colony Forming Unit)	Quantitative/Semi-quantitative (Colony Forming Unit)	Yes	Yes	Yes	Yes	sputum: PCJ, mTB. Multiplex only from blood in indicated cases, or valves after replacement for IE	Multiplex used but unsure of name		except for blood samples it is limited for a risk of diagnosing only colonisations, and costs		Always	Always	Always	Some or all must be present for diagnosis	Some or all must be present for diagnosis	Some or all must be present for diagnosis	Always
13569545252	417151871	2022-10-12 17:24:19	2022-10-12 17:42:18	en	Intensivist		Anaesthetist		Consultant/Specialist in intensive care		>10	Czech Republic	General ICU (mixed medical and surgical)	University/ Teaching Hospital	1400	11	Yes	Yes	Yes	Yes	24 hours, 7 days/week	Intensivist				Informal training	8	50	Quantitative/Semi-quantitative (Colony Forming Unit)	Quantitative/Semi-quantitative (Colony Forming Unit)	Quantitative/Semi-quantitative (Colony Forming Unit)	Quantitative/Semi-quantitative (Colony Forming Unit)	Quantitative/Semi-quantitative (Colony Forming Unit)	Yes	Yes	Yes	Yes	PCJ, several viruses	Multiplex used but unsure of name		cost		Mostly	Always	Sometimes	Some or all must be present for diagnosis	Some or all must be present for diagnosis	Supportive for diagnosis but not essential	Mostly
13560850138	417151871	2022-09-27 21:21:52	2022-09-27 23:11:11	en	Intensivist		Anaesthetist		Consultant/Specialist in intensive care		5-10	Czech Republic	General ICU (mixed medical and surgical)	Community District Hospital	1286	36	No	No	Yes	Yes	24 hours, 7 days/week	Intensivist	Pulmonologist from outside unit			Formal training	4	200	Quantitative/Semi-quantitative (Colony Forming Unit)	Quantitative/Semi-quantitative (Colony Forming Unit)	Quantitative/Semi-quantitative (Colony Forming Unit)	Positive/Negative	Positive/Negative	Yes	Yes	Yes	No	SARS-CoV-2, influenza A/B, RSV			cost		Always	Mostly	Sometimes	Some or all must be present for diagnosis	Supportive for diagnosis but not essential	Supportive for diagnosis but not essential	Mostly
13566079914	417151871	2022-10-06 15:43:09	2022-10-06 16:32:43	de	Intensivist		Anaesthetist		Consultant/Specialist in intensive care		>10	Democratic People's Republic of Korea	General ICU (mixed medical and surgical)	Remote and rural hospital	350	14	No	Yes	Yes	Yes	24 hours, 7 days/week	Intensivist				Informal training	9	20	Qualitative (small, moderate, heavy growth)	Qualitative (small, moderate, heavy growth)	Qualitative (small, moderate, heavy growth)	Qualitative (small, moderate, heavy growth)	Qualitative (small, moderate, heavy growth)	Yes	Yes	No	No						Always	Always	Sometimes	Some or all must be present for diagnosis	Some or all must be present for diagnosis	Supportive for diagnosis but not essential	Mostly
13566896444	417151871	2022-10-07 16:37:35	2022-10-07 19:49:51	de	Intensivist		Anaesthetist		Consultant/Specialist in intensive care	OA	>10	Denmark	General ICU (mixed medical and surgical)	Remote and rural hospital	300	12	No	Yes	Yes	Yes	24 hours, 7 days/week	Intensivist				No training	8	100	Qualitative (small, moderate, heavy growth)	Quantitative/Semi-quantitative (Colony Forming Unit)	Quantitative/Semi-quantitative (Colony Forming Unit)	Qualitative (small, moderate, heavy growth)	Qualitative (small, moderate, heavy growth)	Yes	Yes	Yes	Yes	viruses, fungi PCJ	Multiplex used but unsure of name		Only reserved for certain indications, bacterial rather rare		Mostly	Mostly	Mostly	Some or all must be present for diagnosis	Some or all must be present for diagnosis	Supportive for diagnosis but not essential	Mostly
13557682433	417151871	2022-09-22 03:16:49	2022-09-22 03:41:32	en	Intensivist				Consultant/Specialist in intensive care		5-10	Ecuador	General ICU (mixed medical and surgical)	University/ Teaching Hospital	500	23	No	Yes	Yes	Yes	24 hours, 7 days/week		Pulmonologist from outside unit			Formal training	10	10	Quantitative/Semi-quantitative (Colony Forming Unit)	Quantitative/Semi-quantitative (Colony Forming Unit)	Quantitative/Semi-quantitative (Colony Forming Unit)	Quantitative/Semi-quantitative (Colony Forming Unit)	Quantitative/Semi-quantitative (Colony Forming Unit)	No	No	Yes	Yes	NA	Biofire Filmarray		use PCT		Always	Always	Always	Some or all must be present for diagnosis	Some or all must be present for diagnosis	Some or all must be present for diagnosis	Always
13555163346	417151871	2022-09-17 21:22:45	2022-09-17 21:33:41	es				infectious diseases	Consultant/Specialist in intensive care		>10	Ecuador	General ICU (mixed medical and surgical)	University/ Teaching Hospital	600	30	Yes	No	No	Yes	Specific hours, every day		Pulmonologist from outside unit			Informal training	8	NA	Qualitative (small, moderate, heavy growth)	Qualitative (small, moderate, heavy growth)	Qualitative (small, moderate, heavy growth)	Positive/Negative	Qualitative (small, moderate, heavy growth)	No	No	yes	Yes	SARS-CoV-2	Biofire Filmarray		yes		Always	Always	Never	Supportive for diagnosis but not essential	Supportive for diagnosis but not essential	Not part of diagnostic assessment	Always
13554828037	417151871	2022-09-17 00:17:35	2022-09-17 00:27:33	es		Respiratory Physician			Consultant/Specialist in intensive care		< 5	Ecuador	General ICU (mixed medical and surgical)	University/ Teaching Hospital	150	25	No	Yes	No	Yes	Specific hours, every day		Pulmonologist from outside unit			Informal training	6	200	Quantitative/Semi-quantitative (Colony Forming Unit)	Quantitative/Semi-quantitative (Colony Forming Unit)	Quantitative/Semi-quantitative (Colony Forming Unit)	Qualitative (small, moderate, heavy growth)	Qualitative (small, moderate, heavy growth)	No	No	No	No				lack of availability		Always	Always	Always	Supportive for diagnosis but not essential	Some or all must be present for diagnosis	Some or all must be present for diagnosis	Mostly
13572890817	417151871	2022-10-18 19:40:37	2022-10-18 21:16:35	ar	Intensivist				Consultant/Specialist in intensive care		>10	Egypt	Cardiac ICU	University/ Teaching Hospital	4200	35	No	Yes	Yes	No			Pulmonologist from outside unit			No training	3	10	Positive/Negative	This technique not used in my hospital	Positive/Negative	Qualitative (small, moderate, heavy growth)	Qualitative (small, moderate, heavy growth)	No	No	Yes	Yes		Multiplex used but unsure of name		cost		Mostly	Mostly	Sometimes	Supportive for diagnosis but not essential	Supportive for diagnosis but not essential	Supportive for diagnosis but not essential	Mostly
13553512350	417151871	2022-09-14 23:30:53	2022-09-15 00:03:02	ar				Clinical pharmacist	Other (please specify)	Clinical pharmacist	< 5	Egypt	General ICU (mixed medical and surgical)	University/ Teaching Hospital	28	13	No	No	Yes	No		Intensivist				No training	1		Positive/Negative	This technique not used in my hospital	This technique not used in my hospital	Positive/Negative	Positive/Negative	No	No	Don't know	Don't know				cost, lack of experience, availability of reagents		Mostly	Always	Sometimes	Supportive for diagnosis but not essential	Some or all must be present for diagnosis	Supportive for diagnosis but not essential	Always
13577927701	417151871	2022-10-27 17:11:16	2022-10-27 17:32:28	en			Anaesthetist		Consultant/Specialist in intensive care		5-10	Egypt	Cardiac ICU	Community District Hospital	50		No	Yes	Yes	Yes	Specific weekdays only		Pulmonologist from outside unit			Informal training	5	7.5	Quantitative/Semi-quantitative (Colony Forming Unit)	Positive/Negative	Quantitative/Semi-quantitative (Colony Forming Unit)	Quantitative/Semi-quantitative (Colony Forming Unit)	Quantitative/Semi-quantitative (Colony Forming Unit)	Don't know	Don't know	Yes	Yes	Streptococcus pneumonia	Multiplex used but unsure of name		No		Always	Mostly	Sometimes	Supportive for diagnosis but not essential	Supportive for diagnosis but not essential	Supportive for diagnosis but not essential	Mostly
13576535259	417151871	2022-10-25 14:35:03	2022-10-25 14:45:01	en	Intensivist				Consultant/Specialist in intensive care		>10	Estonia	General ICU (mixed medical and surgical)	University/ Teaching Hospital	550	10	No	Yes	Yes	Yes	24 hours, 7 days/week	Intensivist	Pulmonologist from outside unit			Informal training	6	7.5	Quantitative/Semi-quantitative (Colony Forming Unit)	Quantitative/Semi-quantitative (Colony Forming Unit)	Quantitative/Semi-quantitative (Colony Forming Unit)	Quantitative/Semi-quantitative (Colony Forming Unit)	Quantitative/Semi-quantitative (Colony Forming Unit)	Yes	Yes	Yes	Yes		Multiplex used but unsure of name				Always	Always	Sometimes	Supportive for diagnosis but not essential	Some or all must be present for diagnosis	Not part of diagnostic assessment	Mostly
13576535266	417151871	2022-10-25 14:35:39	2022-10-25 14:46:43	en	Intensivist		Anaesthetist		Consultant/Specialist in intensive care		5-10	Finland	General ICU (mixed medical and surgical)	Community District Hospital	230	6	No	Yes	No	Yes	Specific weekdays only		Pulmonologist from outside unit				0		Qualitative (small, moderate, heavy growth)	Qualitative (small, moderate, heavy growth)	Qualitative (small, moderate, heavy growth)	Positive/Negative	Qualitative (small, moderate, heavy growth)	Yes	Yes	Yes	Yes	PCJ, CMV	Biofire Filmarray		laboratory bureacracy, currently only resp. viruses available, lab refuses to extend to bacterial assays without extensive internal validation		Always	Always	Never	Some or all must be present for diagnosis	Some or all must be present for diagnosis	Not part of diagnostic assessment	Mostly
13567960855	417151871	2022-10-10 07:06:14	2022-10-10 07:18:26	en	Intensivist		Anaesthetist		Consultant/Specialist in intensive care		>10	France	General ICU (mixed medical and surgical)	University/ Teaching Hospital	1100	12	No	Yes	No	Yes	24 hours, 7 days/week	Intensivist				Informal training	5	50	Quantitative/Semi-quantitative (Colony Forming Unit)	Quantitative/Semi-quantitative (Colony Forming Unit)	Quantitative/Semi-quantitative (Colony Forming Unit)	Positive/Negative	Quantitative/Semi-quantitative (Colony Forming Unit)	Yes	Yes	Yes	Yes	HSV, CMV, Influenza,SARS-CoV-2	Biofire Filmarray		Cost and lack of clear implementation protocols/education		Mostly	Mostly	Sometimes	Supportive for diagnosis but not essential	Some or all must be present for diagnosis	Supportive for diagnosis but not essential	Mostly
13560726426	417151871	2022-09-27 18:22:05	2022-09-27 18:30:30	fr	Intensivist				Consultant/Specialist in intensive care		>10	France	General ICU (mixed medical and surgical)	University/ Teaching Hospital	3000	86	Yes	No	No	Yes	Specific hours, every day		Pulmonologist from outside unit						Quantitative/Semi-quantitative (Colony Forming Unit)	This technique not used in my hospital	Quantitative/Semi-quantitative (Colony Forming Unit)	Quantitative/Semi-quantitative (Colony Forming Unit)	Quantitative/Semi-quantitative (Colony Forming Unit)	Yes	Yes	No	yes		Biofire Filmarray		only available for research		Always	Always	Sometimes	Some or all must be present for diagnosis	Some or all must be present for diagnosis	Supportive for diagnosis but not essential	Always
13560425995	417151871	2022-09-27 08:34:29	2022-09-27 08:42:11	fr	Intensivist				Consultant/Specialist in intensive care		5-10	France	Neuro ICU	University/ Teaching Hospital	1378	18	No	No	Yes	Yes	24 hours, 7 days/week	Intensivist				Informal training	7	15	Quantitative/Semi-quantitative (Colony Forming Unit)	Quantitative/Semi-quantitative (Colony Forming Unit)	Quantitative/Semi-quantitative (Colony Forming Unit)	Positive/Negative	Quantitative/Semi-quantitative (Colony Forming Unit)	No	Yes	No	Yes		Biofire Filmarray		none		Always	Always	Sometimes	Some or all must be present for diagnosis	Some or all must be present for diagnosis	Supportive for diagnosis but not essential	Sometimes
13556365143	417151871	2022-09-20 08:09:38	2022-09-20 08:17:06	fr			Anaesthetist		Consultant/Specialist in intensive care		>10	France	Surgical ICU	University/ Teaching Hospital	1500	22	No	Yes	Yes	Yes	24 hours, 7 days/week	Intensivist				Formal training	9	2	Quantitative/Semi-quantitative (Colony Forming Unit)	Quantitative/Semi-quantitative (Colony Forming Unit)	Quantitative/Semi-quantitative (Colony Forming Unit)	Positive/Negative	Quantitative/Semi-quantitative (Colony Forming Unit)	Yes	Yes	Yes	Yes	SARS-CoV-2 influenza	Biofire Filmarray		none		Always	Always	Never	Supportive for diagnosis but not essential	Supportive for diagnosis but not essential	Not part of diagnostic assessment	Sometimes
13556231193	417151871	2022-09-20 01:17:48	2022-09-20 01:24:36	fr	Intensivist		Anaesthetist		Trainee/Resident in intensive care		< 5	France	Cardiac ICU	University/ Teaching Hospital	800	18	No	Yes	Yes	Yes	24 hours, 7 days/week	Intensivist				Informal training	10	40	Quantitative/Semi-quantitative (Colony Forming Unit)	Quantitative/Semi-quantitative (Colony Forming Unit)	Quantitative/Semi-quantitative (Colony Forming Unit)	Positive/Negative	Quantitative/Semi-quantitative (Colony Forming Unit)	Yes	Yes	Yes	Yes		Multiplex used but unsure of name		cost		Always	Mostly	Sometimes	Some or all must be present for diagnosis	Supportive for diagnosis but not essential	Supportive for diagnosis but not essential	Sometimes
13556202279	417151871	2022-09-20 00:27:27	2022-09-20 00:35:16	fr			Anaesthetist		Consultant/Specialist in intensive care		>10	France	Surgical ICU	University/ Teaching Hospital	1000	24	No	No	No	Yes	24 hours, 7 days/week	Intensivist				Formal training	9	100	Quantitative/Semi-quantitative (Colony Forming Unit)	This technique not used in my hospital	Quantitative/Semi-quantitative (Colony Forming Unit)	Positive/Negative	Quantitative/Semi-quantitative (Colony Forming Unit)	Yes	Yes	No	Yes		Biofire Filmarray		cost		Always	Always	Mostly	Supportive for diagnosis but not essential	Some or all must be present for diagnosis	Supportive for diagnosis but not essential	Sometimes
13555998901	417151871	2022-09-19 18:50:25	2022-09-19 19:01:53	fr	Intensivist				Consultant/Specialist in intensive care		>10	France	General ICU (mixed medical and surgical)	University/ Teaching Hospital	500	29	No	Yes	Yes	Yes	24 hours, 7 days/week	Intensivist	Pulmonologist from outside unit			Informal training	7	50	Quantitative/Semi-quantitative (Colony Forming Unit)	Quantitative/Semi-quantitative (Colony Forming Unit)	Quantitative/Semi-quantitative (Colony Forming Unit)	Positive/Negative	Quantitative/Semi-quantitative (Colony Forming Unit)	No	Yes	Yes	Yes	Influenza	Multiplex used but unsure of name		none		Mostly	Always	Sometimes	Some or all must be present for diagnosis	Some or all must be present for diagnosis	Not part of diagnostic assessment	Always
13555908008	417151871	2022-09-19 16:31:15	2022-09-19 16:40:18	fr			Anaesthetist		Trainee/Resident in intensive care		< 5	France	General ICU (mixed medical and surgical)	University/ Teaching Hospital		30	No	Yes	Yes	Yes	24 hours, 7 days/week	Intensivist				Informal training	5	20	Quantitative/Semi-quantitative (Colony Forming Unit)	This technique not used in my hospital	Quantitative/Semi-quantitative (Colony Forming Unit)	Positive/Negative	Quantitative/Semi-quantitative (Colony Forming Unit)	No	Yes	Yes	Yes	influenza, SARS-CoV-2	Multiplex used but unsure of name		none		Always	Always	Sometimes	Some or all must be present for diagnosis	Some or all must be present for diagnosis	Not part of diagnostic assessment	Mostly
13555825662	417151871	2022-09-19 14:07:46	2022-09-19 14:17:55	fr		Respiratory Physician			Consultant/Specialist in intensive care		< 5	France	Medical ICU	University/ Teaching Hospital	1000	22	No	Yes	Yes	Yes	24 hours, 7 days/week	Intensivist	Pulmonologist from outside unit			Informal training	8	150	Positive/Negative	Positive/Negative	Positive/Negative	Positive/Negative	Positive/Negative	Yes	Yes	No	Yes		Biofire Filmarray		none		Always	Always	Never	Some or all must be present for diagnosis	Supportive for diagnosis but not essential	Not part of diagnostic assessment	Mostly
13555790720	417151871	2022-09-19 12:33:57	2022-09-19 12:39:58	fr	Intensivist				Consultant/Specialist in intensive care		>10	France	General ICU (mixed medical and surgical)	University/ Teaching Hospital	700	24	No	Yes	Yes	Yes	24 hours, 7 days/week	Intensivist				Formal training	8	50	Positive/Negative	Positive/Negative	Positive/Negative	Positive/Negative	Positive/Negative	Yes	Yes	Yes	Yes	Bacteria -not further specified	Multiplex used but unsure of name		none		Always	Always	Mostly	Some or all must be present for diagnosis	Some or all must be present for diagnosis	Supportive for diagnosis but not essential	Mostly
13555772264	417151871	2022-09-19 11:40:12	2022-09-19 11:48:25	fr	Intensivist		Anaesthetist		Consultant/Specialist in intensive care		< 5	France	Medical ICU	University/ Teaching Hospital	1600	24	Yes	Yes	Yes	Yes	24 hours, 7 days/week	Intensivist	Pulmonologist from outside unit			Formal training	10	150	Quantitative/Semi-quantitative (Colony Forming Unit)	Quantitative/Semi-quantitative (Colony Forming Unit)	Quantitative/Semi-quantitative (Colony Forming Unit)	Quantitative/Semi-quantitative (Colony Forming Unit)	Quantitative/Semi-quantitative (Colony Forming Unit)	Yes	Yes	Yes	Yes	Mycoplasma - chlamydia - legionella	Multiplex used but unsure of name		none		Always	Always	Sometimes	Some or all must be present for diagnosis	Supportive for diagnosis but not essential	Supportive for diagnosis but not essential	Mostly
13555748651	417151871	2022-09-19 10:35:21	2022-09-19 10:44:58	fr	Intensivist				Consultant/Specialist in intensive care		>10	France	General ICU (mixed medical and surgical)	Community District Hospital	390	12	No	Yes	Yes	Yes	24 hours, 7 days/week	Intensivist				Formal training	7	100	Quantitative/Semi-quantitative (Colony Forming Unit)	Quantitative/Semi-quantitative (Colony Forming Unit)	Quantitative/Semi-quantitative (Colony Forming Unit)	Quantitative/Semi-quantitative (Colony Forming Unit)	Quantitative/Semi-quantitative (Colony Forming Unit)	Yes	Yes	Yes	Yes	atypicals, respiratory virus etc	Biofire Filmarray		none		Mostly	Sometimes	Sometimes	Some or all must be present for diagnosis	Supportive for diagnosis but not essential	Supportive for diagnosis but not essential	Always
13553391213	417151871	2022-09-14 20:10:17	2022-09-14 20:16:41	fr	Intensivist				Consultant/Specialist in intensive care		5-10	France	Surgical ICU	University/ Teaching Hospital		27	No	Yes	Yes	Yes	24 hours, 7 days/week	Intensivist				Formal training	7	20	Quantitative/Semi-quantitative (Colony Forming Unit)	Quantitative/Semi-quantitative (Colony Forming Unit)	Quantitative/Semi-quantitative (Colony Forming Unit)	Positive/Negative	Quantitative/Semi-quantitative (Colony Forming Unit)	Yes	Yes	No	Yes		Biofire Filmarray		cost		Sometimes	Always	Always	Some or all must be present for diagnosis	Some or all must be present for diagnosis	Some or all must be present for diagnosis	Sometimes
13552384350	417151871	2022-09-13 12:19:57	2022-09-13 12:28:40	fr			Anaesthetist		Consultant/Specialist in intensive care		>10	France	Surgical ICU	University/ Teaching Hospital	1800	30	Yes	Yes	Yes	Yes	24 hours, 7 days/week	Intensivist				Formal training	9	20	Qualitative (small, moderate, heavy growth)	Qualitative (small, moderate, heavy growth)	Qualitative (small, moderate, heavy growth)	Qualitative (small, moderate, heavy growth)	Qualitative (small, moderate, heavy growth)	Yes	Yes	No	Yes						Always	Always	Always	Supportive for diagnosis but not essential	Some or all must be present for diagnosis	Supportive for diagnosis but not essential	Sometimes
13552111855	417151871	2022-09-12 23:49:07	2022-09-12 23:56:08	fr	Intensivist		Anaesthetist		Consultant/Specialist in intensive care		>10	France	Surgical ICU	University/ Teaching Hospital	1500	30	No	Yes	Yes	Yes	24 hours, 7 days/week	Intensivist				Informal training	8	20	Quantitative/Semi-quantitative (Colony Forming Unit)	Quantitative/Semi-quantitative (Colony Forming Unit)	Quantitative/Semi-quantitative (Colony Forming Unit)	Quantitative/Semi-quantitative (Colony Forming Unit)	Qualitative (small, moderate, heavy growth)	Yes	Yes	No	Yes		Biofire Filmarray		cost		Always	Always	Never	Some or all must be present for diagnosis	Some or all must be present for diagnosis	Not part of diagnostic assessment	Sometimes
13582433878	417151871	2022-11-04 14:16:01	2022-11-04 14:20:44	en	Intensivist				Consultant/Specialist in intensive care		>10	France	Medical ICU	University/ Teaching Hospital	1500	32	Yes	Yes	Yes	Yes	24 hours, 7 days/week	Intensivist				Informal training	10	100	Qualitative (small, moderate, heavy growth)	Quantitative/Semi-quantitative (Colony Forming Unit)	Quantitative/Semi-quantitative (Colony Forming Unit)	Positive/Negative	Positive/Negative	Yes	Yes		Yes		Multiplex used but unsure of name	i don't know	no		Always	Always	Sometimes	Some or all must be present for diagnosis	Supportive for diagnosis but not essential	Supportive for diagnosis but not essential	Mostly
13582146720	417151871	2022-11-03 23:50:06	2022-11-03 23:56:37	en	Intensivist				Consultant/Specialist in intensive care		< 5	France	Medical ICU	University/ Teaching Hospital		25	Yes	Yes	Yes	Yes	24 hours, 7 days/week	Intensivist				Formal training	9	150	Quantitative/Semi-quantitative (Colony Forming Unit)	Quantitative/Semi-quantitative (Colony Forming Unit)	Quantitative/Semi-quantitative (Colony Forming Unit)	Quantitative/Semi-quantitative (Colony Forming Unit)	Quantitative/Semi-quantitative (Colony Forming Unit)	Yes	Yes	Yes	Yes				No		Always	Always	Never	Some or all must be present for diagnosis	Some or all must be present for diagnosis	Not part of diagnostic assessment	Always
13572555901	417151871	2022-10-18 09:47:34	2022-10-18 09:57:05	de	Intensivist		Anaesthetist		Consultant/Specialist in intensive care	Oberarzt	>10	Germany	General ICU (mixed medical and surgical)	University/ Teaching Hospital	300	12	No	Yes	Yes	Yes	24 hours, 7 days/week	Intensivist				Informal training	7	20	Quantitative/Semi-quantitative (Colony Forming Unit)	This technique not used in my hospital	Quantitative/Semi-quantitative (Colony Forming Unit)	Quantitative/Semi-quantitative (Colony Forming Unit)	Quantitative/Semi-quantitative (Colony Forming Unit)	No	Yes	No	Yes		Multiplex used but unsure of name				Always	Mostly	Always	Some or all must be present for diagnosis	Some or all must be present for diagnosis	Supportive for diagnosis but not essential	Mostly
13568697687	417151871	2022-10-11 12:10:47	2022-10-11 12:26:35	de	Intensivist		Anaesthetist	Emergency Physician	Consultant/Specialist in intensive care	Leitender Oberarzt	>10	Germany	Medical ICU	Remote and rural hospital	280	13	No	Yes	Yes	Yes	24 hours, 7 days/week	Intensivist		Diagnostic Bronchoscopy not performed on unit		Informal training	7	60	Quantitative/Semi-quantitative (Colony Forming Unit)	Quantitative/Semi-quantitative (Colony Forming Unit)	Quantitative/Semi-quantitative (Colony Forming Unit)	Positive/Negative	Positive/Negative	Yes	Yes	Yes	Yes	SARS-CoV-2, HSV, vzv, cmv, Influenza, mTB, ntm, RSV	Multiplex used but unsure of name		none		Always	Always	Sometimes	Some or all must be present for diagnosis	Supportive for diagnosis but not essential	Supportive for diagnosis but not essential	Always
13567652812	417151871	2022-10-09 11:26:39	2022-10-09 11:33:03	de	Intensivist				Consultant/Specialist in intensive care	Oberarzt	5-10	Germany	Surgical ICU	University/ Teaching Hospital	1100	34	No	Yes	Yes	Yes	24 hours, 7 days/week	Intensivist				Formal training	5	20	Qualitative (small, moderate, heavy growth)	Qualitative (small, moderate, heavy growth)	Quantitative/Semi-quantitative (Colony Forming Unit)	Quantitative/Semi-quantitative (Colony Forming Unit)	Quantitative/Semi-quantitative (Colony Forming Unit)	No	Yes	Yes	Yes	Atypicals	Biofire Filmarray		cost		Always	Always	Mostly	Supportive for diagnosis but not essential	Supportive for diagnosis but not essential	Supportive for diagnosis but not essential	Always
13566000440	417151871	2022-10-06 13:39:50	2022-10-06 13:53:27	de	Intensivist		Anaesthetist		Consultant/Specialist in intensive care	Oberärztin	>10	Germany	Surgical ICU	University/ Teaching Hospital	1589	40	Yes	Yes	Yes	Yes	24 hours, 7 days/week	Intensivist	Pulmonologist from outside unit			Formal training	10	80	Quantitative/Semi-quantitative (Colony Forming Unit)	Quantitative/Semi-quantitative (Colony Forming Unit)	Quantitative/Semi-quantitative (Colony Forming Unit)	Quantitative/Semi-quantitative (Colony Forming Unit)	Quantitative/Semi-quantitative (Colony Forming Unit)	Yes	Yes	Yes	Yes	16S PCR and sequencing /18s PCR for fungi oft virale PCR (HSV, CMV, RSV, EBV, Influenza, Parainfluenza)	Multiplex used but unsure of name		none		Always	Always	Mostly	Some or all must be present for diagnosis	Some or all must be present for diagnosis	Supportive for diagnosis but not essential	Sometimes
13565336606	417151871	2022-10-05 15:05:07	2022-10-05 15:13:18	de	Intensivist		Anaesthetist		Consultant/Specialist in intensive care	Facharzt	>10	Germany	General ICU (mixed medical and surgical)	Remote and rural hospital	365	18	No	Yes	Yes	Yes	24 hours, 7 days/week	Intensivist	Pulmonologist from outside unit			Formal training	9	2	Quantitative/Semi-quantitative (Colony Forming Unit)	Quantitative/Semi-quantitative (Colony Forming Unit)	Quantitative/Semi-quantitative (Colony Forming Unit)	Quantitative/Semi-quantitative (Colony Forming Unit)	Quantitative/Semi-quantitative (Colony Forming Unit)	Yes	Yes		Yes		Multiplex used but unsure of name		organisational resistance		Always	Always	Sometimes	Some or all must be present for diagnosis	Supportive for diagnosis but not essential	Not part of diagnostic assessment	Sometimes
13564776713	417151871	2022-10-04 17:45:09	2022-10-04 18:02:32	de	Intensivist		Anaesthetist		Other (please specify)	Intensivmediziner	>10	Germany	General ICU (mixed medical and surgical)	University/ Teaching Hospital	165	10	No	Yes	Yes	Yes	24 hours, 7 days/week	Intensivist	Pulmonologist from outside unit			Informal training	10	100	Qualitative (small, moderate, heavy growth)	This technique not used in my hospital	Qualitative (small, moderate, heavy growth)	Qualitative (small, moderate, heavy growth)	Qualitative (small, moderate, heavy growth)	Yes	Yes	Yes	Yes	PCJ TB	Curetis Unyvero				Always	Always	Mostly	Supportive for diagnosis but not essential	Supportive for diagnosis but not essential	Supportive for diagnosis but not essential	Mostly
13564490145	417151871	2022-10-04 08:13:20	2022-10-04 08:44:47	de	Intensivist		Anaesthetist		Consultant/Specialist in intensive care	Oberarzt	>10	Germany	General ICU (mixed medical and surgical)	Community District Hospital	500	12	No	No	No	Yes	24 hours, 7 days/week	Intensivist	Pulmonologist from outside unit			No training	7	5	Quantitative/Semi-quantitative (Colony Forming Unit)	Don't know	Quantitative/Semi-quantitative (Colony Forming Unit)	Quantitative/Semi-quantitative (Colony Forming Unit)	Quantitative/Semi-quantitative (Colony Forming Unit)	Yes	Yes	No	No						Always	Always	Mostly	Some or all must be present for diagnosis	Some or all must be present for diagnosis	Supportive for diagnosis but not essential	Mostly
13564266142	417151871	2022-10-03 22:10:36	2022-10-03 22:20:47	de	Intensivist		Anaesthetist		Trainee/Resident in intensive care		>10	Germany	Surgical ICU	University/ Teaching Hospital	1000	40	No	Yes	Yes	Yes	24 hours, 7 days/week	Intensivist				Formal training	9	20	Quantitative/Semi-quantitative (Colony Forming Unit)	Quantitative/Semi-quantitative (Colony Forming Unit)	Quantitative/Semi-quantitative (Colony Forming Unit)	Quantitative/Semi-quantitative (Colony Forming Unit)	Quantitative/Semi-quantitative (Colony Forming Unit)	Yes	Yes	Yes	Yes	PCJ, Mycoplasa, Chlamydia. Aspergillus, Legionella	Multiplex used but unsure of name	----	none			Always		Supportive for diagnosis but not essential	Some or all must be present for diagnosis	Supportive for diagnosis but not essential	Mostly
13562487649	417151871	2022-09-30 10:31:45	2022-09-30 10:40:17	de	Intensivist		Anaesthetist		Consultant/Specialist in intensive care		>10	Germany	Surgical ICU	University/ Teaching Hospital	1500	50	Yes	Yes	Yes	Yes	24 hours, 7 days/week	Intensivist				Informal training	10	10	Quantitative/Semi-quantitative (Colony Forming Unit)	Quantitative/Semi-quantitative (Colony Forming Unit)	Quantitative/Semi-quantitative (Colony Forming Unit)	Quantitative/Semi-quantitative (Colony Forming Unit)	Quantitative/Semi-quantitative (Colony Forming Unit)	No	Yes	Yes	Yes	CMV, RSV, HSV, Influenza, SARS-CoV-2	Seegene Allplex		none		Mostly	Always	Mostly	Some or all must be present for diagnosis	Some or all must be present for diagnosis	Supportive for diagnosis but not essential	Mostly
13562434268	417151871	2022-09-30 07:48:03	2022-09-30 08:04:04	de	Intensivist		Anaesthetist	Hygiene	Consultant/Specialist in intensive care		>10	Germany	General ICU (mixed medical and surgical)	Community District Hospital	543	25	No	No	No	Yes	24 hours, 7 days/week	Intensivist	Pulmonologist from outside unit			Informal training	8	40	Qualitative (small, moderate, heavy growth)	Qualitative (small, moderate, heavy growth)	Qualitative (small, moderate, heavy growth)	Positive/Negative	Qualitative (small, moderate, heavy growth)	No	Yes	Yes	No	Legionella, Mycoplasma, Chlamydia , others as required					Always	Always	Sometimes	Some or all must be present for diagnosis	Some or all must be present for diagnosis	Supportive for diagnosis but not essential	Sometimes
13562131815	417151871	2022-09-29 19:58:58	2022-09-29 20:10:10	de	Intensivist		Anaesthetist		Consultant/Specialist in intensive care	Facharzt	5-10	Germany	Cardiac ICU	University/ Teaching Hospital	1400	60	No	Yes	Yes	Yes	24 hours, 7 days/week	Intensivist				Formal training	10	10	Quantitative/Semi-quantitative (Colony Forming Unit)	Quantitative/Semi-quantitative (Colony Forming Unit)	Quantitative/Semi-quantitative (Colony Forming Unit)	Quantitative/Semi-quantitative (Colony Forming Unit)	Quantitative/Semi-quantitative (Colony Forming Unit)	Yes	Yes	Yes	Yes	Our central laboratory offers the possibility of a corresponding PCR detection for almost all pathogens					Always	Mostly	Sometimes	Some or all must be present for diagnosis	Some or all must be present for diagnosis	Supportive for diagnosis but not essential	Always
13562041345	417151871	2022-09-29 17:36:18	2022-09-29 17:49:07	de			Anaesthetist		Consultant/Specialist in intensive care	Facharzt	5-10	Germany	Surgical ICU	University/ Teaching Hospital	1500	38	Yes	Yes	Yes	Yes	24 hours, 7 days/week	Intensivist	Pulmonologist from outside unit			Formal training	8	7.5	Don't know	Don't know	Don't know	Quantitative/Semi-quantitative (Colony Forming Unit)	Don't know	Don't know	Yes	Yes	Don't know						Always	Always	Sometimes	Some or all must be present for diagnosis	Some or all must be present for diagnosis	Supportive for diagnosis but not essential	Always
13562028980	417151871	2022-09-29 17:19:19	2022-09-29 17:45:49	de	Intensivist				Consultant/Specialist in intensive care		>10	Germany	General ICU (mixed medical and surgical)	Remote and rural hospital	600	41	Yes	Yes	Yes	Yes	24 hours, 7 days/week	Intensivist	Pulmonologist from outside unit			Informal training	8	200	Quantitative/Semi-quantitative (Colony Forming Unit)	Quantitative/Semi-quantitative (Colony Forming Unit)	Quantitative/Semi-quantitative (Colony Forming Unit)	Quantitative/Semi-quantitative (Colony Forming Unit)	Quantitative/Semi-quantitative (Colony Forming Unit)	Yes	Yes	Yes	Yes						Always	Always	Sometimes	Some or all must be present for diagnosis	Supportive for diagnosis but not essential	Supportive for diagnosis but not essential	Always
13562019569	417151871	2022-09-29 17:05:55	2022-09-29 17:30:30	de	Intensivist		Anaesthetist		Consultant/Specialist in intensive care	Oberarzt	< 5	Germany	Cardiac ICU	University/ Teaching Hospital	2000	40	Yes	Yes	Yes	Yes	24 hours, 7 days/week	Intensivist	Pulmonologist from outside unit			Informal training	8	100	Quantitative/Semi-quantitative (Colony Forming Unit)	Quantitative/Semi-quantitative (Colony Forming Unit)	Quantitative/Semi-quantitative (Colony Forming Unit)	Quantitative/Semi-quantitative (Colony Forming Unit)	Quantitative/Semi-quantitative (Colony Forming Unit)	Yes	Yes	Yes	Yes	Atypicals (Legionella, Mycoplasma, Chlamydia), respiratory viruses (Influenza, SARS-CoV-2, HSV, RSV, HMPV, Rinovirus)	Multiplex used but unsure of name		none		Mostly	Always	Sometimes	Supportive for diagnosis but not essential	Some or all must be present for diagnosis	Supportive for diagnosis but not essential	Always
13561910032	417151871	2022-09-29 14:06:21	2022-09-29 14:20:49	de	Intensivist				Consultant/Specialist in intensive care	Facharzt	5-10	Germany	General ICU (mixed medical and surgical)	University/ Teaching Hospital	1500	24	No	Yes	Yes	Yes	24 hours, 7 days/week	Intensivist	Pulmonologist from outside unit			Informal training	10	10	Quantitative/Semi-quantitative (Colony Forming Unit)	Quantitative/Semi-quantitative (Colony Forming Unit)	Quantitative/Semi-quantitative (Colony Forming Unit)	Quantitative/Semi-quantitative (Colony Forming Unit)	Quantitative/Semi-quantitative (Colony Forming Unit)	No	Yes	Yes	Yes	Mycoplasma, Chlamydia, 16s PCR and sequencing	Multiplex used but unsure of name		cost		Sometimes	Always	Sometimes	Supportive for diagnosis but not essential	Some or all must be present for diagnosis	Supportive for diagnosis but not essential	Mostly
13561886995	417151871	2022-09-29 11:36:11	2022-09-29 13:21:42	de	Intensivist				Consultant/Specialist in intensive care	Oberarzt	5-10	Germany	Surgical ICU	University/ Teaching Hospital	1500	50	No	Yes	Yes	Yes	24 hours, 7 days/week	Intensivist	Pulmonologist from outside unit			Informal training	6	20	Positive/Negative	Positive/Negative	Positive/Negative	Quantitative/Semi-quantitative (Colony Forming Unit)	Qualitative (small, moderate, heavy growth)	No	Yes	No	Yes		Multiplex used but unsure of name				Always	Always	Mostly	Some or all must be present for diagnosis	Supportive for diagnosis but not essential	Supportive for diagnosis but not essential	Mostly
13561864774	417151871	2022-09-29 12:17:33	2022-09-29 12:34:16	de	Intensivist				Consultant/Specialist in intensive care	Oberärztin	5-10	Germany	General ICU (mixed medical and surgical)	Remote and rural hospital	260	15	No	Yes	No	Yes	24 hours, 7 days/week	Intensivist				Informal training	7	20	Positive/Negative	Positive/Negative	Positive/Negative	Positive/Negative	Positive/Negative	Yes	Yes	Yes	Yes	PCJ					Always	Always	Sometimes	Some or all must be present for diagnosis	Some or all must be present for diagnosis	Supportive for diagnosis but not essential	Sometimes
13561779392	417151871	2022-09-29 08:26:54	2022-09-29 11:11:31	de	Intensivist		Anaesthetist		Consultant/Specialist in intensive care	OA	>10	Germany	General ICU (mixed medical and surgical)	Remote and rural hospital	650	27	Yes	Yes	No	Yes	24 hours, 7 days/week	Intensivist	Pulmonologist from outside unit			No training	2	300	Qualitative (small, moderate, heavy growth)	Qualitative (small, moderate, heavy growth)	Qualitative (small, moderate, heavy growth)	Qualitative (small, moderate, heavy growth)	Qualitative (small, moderate, heavy growth)	Yes	Yes	Don't know	Yes		Multiplex used but unsure of name		none		Always	Always	Never	Some or all must be present for diagnosis	Some or all must be present for diagnosis	Not part of diagnostic assessment	Always
13561481048	417151871	2022-09-28 20:22:26	2022-09-28 20:32:36	de	Intensivist		Anaesthetist		Consultant/Specialist in intensive care	Oberarzt	5-10	Germany	Surgical ICU	University/ Teaching Hospital	1000	22	No	Yes	Yes	Yes	24 hours, 7 days/week	Intensivist				Formal training	10	20	Qualitative (small, moderate, heavy growth)	Qualitative (small, moderate, heavy growth)	Qualitative (small, moderate, heavy growth)	Qualitative (small, moderate, heavy growth)	Qualitative (small, moderate, heavy growth)	No	Yes	No	Yes				none		Always	Always	Sometimes	Some or all must be present for diagnosis	Some or all must be present for diagnosis	Supportive for diagnosis but not essential	Sometimes
13561413562	417151871	2022-09-28 18:42:26	2022-09-28 18:50:59	de	Intensivist		Anaesthetist		Consultant/Specialist in intensive care	Oberarzt	5-10	Germany	General ICU (mixed medical and surgical)	Community District Hospital	599	18	No	Yes	No	Yes	24 hours, 7 days/week	Intensivist				Formal training	7	20	Quantitative/Semi-quantitative (Colony Forming Unit)	Quantitative/Semi-quantitative (Colony Forming Unit)	Quantitative/Semi-quantitative (Colony Forming Unit)	Qualitative (small, moderate, heavy growth)	Qualitative (small, moderate, heavy growth)	No	Yes	Yes	Yes		Multiplex used but unsure of name		cost		Mostly	Mostly	Mostly	Some or all must be present for diagnosis	Some or all must be present for diagnosis	Some or all must be present for diagnosis	Mostly
13561390556	417151871	2022-09-28 18:07:50	2022-09-28 18:18:36	de	Intensivist		Anaesthetist	neurologist	Consultant/Specialist in intensive care	OA	>10	Germany	Neuro ICU	University/ Teaching Hospital	1200	30	No	Yes	Yes	Yes	24 hours, 7 days/week	Intensivist	Pulmonologist from outside unit			Formal training	8	20	Qualitative (small, moderate, heavy growth)	Qualitative (small, moderate, heavy growth)	Qualitative (small, moderate, heavy growth)	Positive/Negative	Qualitative (small, moderate, heavy growth)	No	Yes	Yes	Yes	multiple	Multiplex used but unsure of name		not available out of hours		Always	Mostly	Sometimes	Some or all must be present for diagnosis	Supportive for diagnosis but not essential	Supportive for diagnosis but not essential	Always
13561337842	417151871	2022-09-28 16:51:42	2022-09-28 17:01:46	de	Intensivist		Anaesthetist		Consultant/Specialist in intensive care	Oberarzt Anästhesie/Intensivmedizin	>10	Germany	General ICU (mixed medical and surgical)	University/ Teaching Hospital	620	18	No	Yes	Yes	Yes	24 hours, 7 days/week	Intensivist	Pulmonologist from outside unit			Informal training	7	200	Quantitative/Semi-quantitative (Colony Forming Unit)	Quantitative/Semi-quantitative (Colony Forming Unit)	Quantitative/Semi-quantitative (Colony Forming Unit)	Quantitative/Semi-quantitative (Colony Forming Unit)	Quantitative/Semi-quantitative (Colony Forming Unit)	No	Yes	Yes	Yes	SARS-CoV-2, HSV, Influenza	Multiplex used but unsure of name	Multiplex PCR durch externen Dienstleister	external transport of samples		Always	Always	Mostly	Some or all must be present for diagnosis	Some or all must be present for diagnosis	Supportive for diagnosis but not essential	Mostly
13561283865	417151871	2022-09-28 15:30:30	2022-09-28 15:56:43	de	Intensivist		Anaesthetist		Consultant/Specialist in intensive care	Oberarzt	5-10	Germany	Surgical ICU	University/ Teaching Hospital	1500	48	No	Yes	Yes	Yes	24 hours, 7 days/week	Intensivist	Pulmonologist from outside unit			Informal training	6	20	Qualitative (small, moderate, heavy growth)	Quantitative/Semi-quantitative (Colony Forming Unit)	Quantitative/Semi-quantitative (Colony Forming Unit)	Quantitative/Semi-quantitative (Colony Forming Unit)	Qualitative (small, moderate, heavy growth)	No	Yes	Yes	Yes	Legionella, Mycoplasma, PCJ, mTB, Chlamydia	Qiagen RespiFinder		Cost, external transport, intermittent availability		Always	Mostly	Sometimes	Some or all must be present for diagnosis	Supportive for diagnosis but not essential	Supportive for diagnosis but not essential	Mostly
13561282950	417151871	2022-09-28 15:29:57	2022-09-28 15:36:58	de	Intensivist		Anaesthetist		Consultant/Specialist in intensive care	Head of Intensive Care	>10	Germany	General ICU (mixed medical and surgical)	Community District Hospital	505	22	Yes	No	Yes	Yes	24 hours, 7 days/week	Intensivist				No training	5	10	Quantitative/Semi-quantitative (Colony Forming Unit)	Quantitative/Semi-quantitative (Colony Forming Unit)	Quantitative/Semi-quantitative (Colony Forming Unit)	Positive/Negative	Qualitative (small, moderate, heavy growth)	No	Yes	Yes	Yes	influenza, SARS-CoV-2, RSV	Multiplex used but unsure of name		cost		Mostly	Always	Sometimes	Supportive for diagnosis but not essential	Some or all must be present for diagnosis	Supportive for diagnosis but not essential	Mostly
13561260482	417151871	2022-09-28 14:52:27	2022-09-28 15:13:41	de			Anaesthetist		Trainee/Resident in intensive care		< 5	Germany	Surgical ICU	University/ Teaching Hospital	1100	24	No	Yes	Yes	Yes	24 hours, 7 days/week	Intensivist	Pulmonologist from outside unit			Informal training	4	10	Quantitative/Semi-quantitative (Colony Forming Unit)	Quantitative/Semi-quantitative (Colony Forming Unit)	Quantitative/Semi-quantitative (Colony Forming Unit)	Quantitative/Semi-quantitative (Colony Forming Unit)	Quantitative/Semi-quantitative (Colony Forming Unit)	No	No	No	Yes		Multiplex used but unsure of name				Always	Always	Sometimes	Some or all must be present for diagnosis	Supportive for diagnosis but not essential	Not part of diagnostic assessment	Sometimes
13561244357	417151871	2022-09-28 14:24:48	2022-09-28 14:52:55	de			Anaesthetist		Consultant/Specialist in intensive care	Facharzt	< 5	Germany	Surgical ICU	University/ Teaching Hospital	1000	20	No	No	Yes	Yes	24 hours, 7 days/week	Intensivist	Pulmonologist from outside unit			Formal training	7	10	Qualitative (small, moderate, heavy growth)	Qualitative (small, moderate, heavy growth)	Quantitative/Semi-quantitative (Colony Forming Unit)	Quantitative/Semi-quantitative (Colony Forming Unit)	Quantitative/Semi-quantitative (Colony Forming Unit)	Yes	Yes	Yes	Yes	SARS-CoV-2	Multiplex used but unsure of name				Always	Always	Sometimes	Some or all must be present for diagnosis	Supportive for diagnosis but not essential	Supportive for diagnosis but not essential	Never
13561241330	417151871	2022-09-28 14:18:46	2022-09-28 14:50:51	de	Intensivist		Anaesthetist		Consultant/Specialist in intensive care	Facharzt für Anästhesiologie zum Erwerb der Zusatzbezeichnung Intensivmedizin	5-10	Germany	Surgical ICU	University/ Teaching Hospital	700	30	No	Yes	Yes	Yes	24 hours, 7 days/week	Intensivist	Pulmonologist from outside unit			Informal training	5	10	Quantitative/Semi-quantitative (Colony Forming Unit)	Quantitative/Semi-quantitative (Colony Forming Unit)	Quantitative/Semi-quantitative (Colony Forming Unit)	Quantitative/Semi-quantitative (Colony Forming Unit)	Quantitative/Semi-quantitative (Colony Forming Unit)	Yes	Yes	Don't know	Don't know						Mostly	Mostly	Sometimes	Some or all must be present for diagnosis	Some or all must be present for diagnosis	Supportive for diagnosis but not essential	Always
13561236145	417151871	2022-09-28 14:09:10	2022-09-28 14:14:55	de			Anaesthetist		Consultant/Specialist in intensive care		>10	Germany	General ICU (mixed medical and surgical)	Remote and rural hospital	150	9	No	Yes	Yes	Yes	Specific hours, every day				Anaesthetist	Formal training	9	30	Quantitative/Semi-quantitative (Colony Forming Unit)	Quantitative/Semi-quantitative (Colony Forming Unit)	Quantitative/Semi-quantitative (Colony Forming Unit)	Quantitative/Semi-quantitative (Colony Forming Unit)	Quantitative/Semi-quantitative (Colony Forming Unit)	No	Yes	Yes	yes		Multiplex used but unsure of name		external transport of samples		Always	Mostly	Sometimes	Some or all must be present for diagnosis	Some or all must be present for diagnosis	Supportive for diagnosis but not essential	Mostly
13561229369	417151871	2022-09-28 13:55:45	2022-09-28 14:01:10	de	Intensivist				Trainee/Resident in intensive care		>10	Germany	Surgical ICU	University/ Teaching Hospital	3300	34	No	Yes	Yes	Yes	24 hours, 7 days/week	Intensivist	Pulmonologist from outside unit			Formal training	10	15	Quantitative/Semi-quantitative (Colony Forming Unit)	Quantitative/Semi-quantitative (Colony Forming Unit)	Quantitative/Semi-quantitative (Colony Forming Unit)	Quantitative/Semi-quantitative (Colony Forming Unit)	Quantitative/Semi-quantitative (Colony Forming Unit)	Yes	Yes	Yes	Yes		Multiplex used but unsure of name				Always	Always	Sometimes	Some or all must be present for diagnosis	Supportive for diagnosis but not essential	Supportive for diagnosis but not essential	Always
13561191828	417151871	2022-09-28 12:22:22	2022-09-28 12:28:18	de	Intensivist		Anaesthetist		Consultant/Specialist in intensive care	Oberarzt	5-10	Germany	Surgical ICU	University/ Teaching Hospital	1200	39	No	Yes	Yes	Yes	24 hours, 7 days/week	Intensivist	Pulmonologist from outside unit			Informal training	7	10	Qualitative (small, moderate, heavy growth)	Qualitative (small, moderate, heavy growth)	Qualitative (small, moderate, heavy growth)	Qualitative (small, moderate, heavy growth)	Qualitative (small, moderate, heavy growth)	Yes	Yes	Yes	Yes	SARS-CoV-2	Multiplex used but unsure of name				Always	Always	Mostly	Some or all must be present for diagnosis	Some or all must be present for diagnosis	Supportive for diagnosis but not essential	Mostly
13561177439	417151871	2022-09-28 11:44:15	2022-09-28 11:52:46	de	Intensivist		Anaesthetist		Consultant/Specialist in intensive care	Ltd. OA	>10	Germany	General ICU (mixed medical and surgical)	University/ Teaching Hospital	1800	16	No	Yes	No	Yes	24 hours, 7 days/week	Intensivist	Pulmonologist from outside unit			Informal training	7	10	Qualitative (small, moderate, heavy growth)	Qualitative (small, moderate, heavy growth)	Qualitative (small, moderate, heavy growth)	Quantitative/Semi-quantitative (Colony Forming Unit)	Qualitative (small, moderate, heavy growth)	No	Yes	Yes	Yes	HSV, CMV, PCJ, SARS-CoV-2, others	Multiplex used but unsure of name		none		Always	Always	Sometimes	Some or all must be present for diagnosis	Some or all must be present for diagnosis	Supportive for diagnosis but not essential	Mostly
13560510973	417151871	2022-09-27 12:18:05	2022-09-27 12:27:16	de	Intensivist				Consultant/Specialist in intensive care		>10	Germany	General ICU (mixed medical and surgical)	Community District Hospital	450	16	No	Yes	Yes	Yes	24 hours, 7 days/week	Intensivist				Formal training	7	100	Quantitative/Semi-quantitative (Colony Forming Unit)	Quantitative/Semi-quantitative (Colony Forming Unit)	Quantitative/Semi-quantitative (Colony Forming Unit)	Quantitative/Semi-quantitative (Colony Forming Unit)	Quantitative/Semi-quantitative (Colony Forming Unit)	Yes	Yes	Yes	Yes		Multiplex used but unsure of name		none		Always	Always	Sometimes	Some or all must be present for diagnosis	Some or all must be present for diagnosis	Supportive for diagnosis but not essential	Mostly
13560444830	417151871	2022-09-27 09:33:20	2022-09-27 09:42:47	de	Intensivist				Consultant/Specialist in intensive care		>10	Germany	General ICU (mixed medical and surgical)	University/ Teaching Hospital	329	18	No	Yes	Yes	Yes	24 hours, 7 days/week	Intensivist	Pulmonologist from outside unit			Formal training	8	80	Quantitative/Semi-quantitative (Colony Forming Unit)	Quantitative/Semi-quantitative (Colony Forming Unit)	Quantitative/Semi-quantitative (Colony Forming Unit)	Positive/Negative	Quantitative/Semi-quantitative (Colony Forming Unit)	Yes	Yes	Yes	Yes	PCJ	Multiplex used but unsure of name		Cost, availability of reagents		Always	Always	Mostly	Supportive for diagnosis but not essential	Some or all must be present for diagnosis	Supportive for diagnosis but not essential	Sometimes
13560406081	417151871	2022-09-27 07:21:24	2022-09-27 07:27:02	de	Intensivist		Anaesthetist		Consultant/Specialist in intensive care		>10	Germany	Surgical ICU	University/ Teaching Hospital	1100	26	No	Yes	Yes	Yes	24 hours, 7 days/week	Intensivist				Formal training	9	20	Qualitative (small, moderate, heavy growth)	Qualitative (small, moderate, heavy growth)	Qualitative (small, moderate, heavy growth)	Qualitative (small, moderate, heavy growth)	Qualitative (small, moderate, heavy growth)	Yes	Yes	Yes	No	Legionella			cost		Always	Always	Sometimes	Some or all must be present for diagnosis	Some or all must be present for diagnosis	Supportive for diagnosis but not essential	Always
13560217285	417151871	2022-09-26 22:36:55	2022-09-26 23:02:45	de	Intensivist		Anaesthetist		Consultant/Specialist in intensive care		5-10	Germany	General ICU (mixed medical and surgical)	University/ Teaching Hospital	1300	22	Yes	Yes	Yes	Yes	24 hours, 7 days/week	Intensivist				Informal training	8	10	Quantitative/Semi-quantitative (Colony Forming Unit)	Quantitative/Semi-quantitative (Colony Forming Unit)	Quantitative/Semi-quantitative (Colony Forming Unit)	Quantitative/Semi-quantitative (Colony Forming Unit)		Yes	Yes	Yes	Yes	Viren: SARS-CoV-2, HSV, CMV; Bakterien: MSSA, other bacteria	Multiplex used but unsure of name		cost		Always	Mostly	Sometimes	Some or all must be present for diagnosis	Supportive for diagnosis but not essential	Supportive for diagnosis but not essential	Mostly
13551701757	417151871	2022-09-12 12:58:10	2022-09-12 13:05:13	en	Intensivist				Consultant/Specialist in intensive care		>10	Germany	Medical ICU	University/ Teaching Hospital	1400	46	Yes	Yes	Yes	Yes	24 hours, 7 days/week	Intensivist	Pulmonologist from outside unit			Formal training	8	120	Qualitative (small, moderate, heavy growth)	Qualitative (small, moderate, heavy growth)	Quantitative/Semi-quantitative (Colony Forming Unit)	Positive/Negative	Qualitative (small, moderate, heavy growth)	Yes	Yes	No	Yes		Multiplex used but unsure of name		cost		Always	Mostly	Sometimes	Some or all must be present for diagnosis	Some or all must be present for diagnosis	Supportive for diagnosis but not essential	Mostly
13551678325	417151871	2022-09-12 11:58:27	2022-09-12 12:06:34	en	Intensivist				Consultant/Specialist in intensive care		>10	Germany	Medical ICU	University/ Teaching Hospital	1400	30	Yes	Yes	Yes	Yes	24 hours, 7 days/week	Intensivist	Pulmonologist from outside unit			Informal training	4	30	Qualitative (small, moderate, heavy growth)	Qualitative (small, moderate, heavy growth)	Quantitative/Semi-quantitative (Colony Forming Unit)	Positive/Negative	Qualitative (small, moderate, heavy growth)	Yes	Yes	No	Yes		Biofire Filmarray				Mostly	Mostly	Sometimes	Some or all must be present for diagnosis	Some or all must be present for diagnosis	Supportive for diagnosis but not essential	Mostly
13576643686	417151871	2022-10-25 17:17:46	2022-10-25 17:27:51	en	Intensivist			Thrombosis haematology	Consultant/Specialist in intensive care		>10	Germany	Medical ICU	University/ Teaching Hospital	1450	26	Yes	Yes	Yes	Yes	24 hours, 7 days/week	Intensivist	Pulmonologist from outside unit			Formal training	10	30	Quantitative/Semi-quantitative (Colony Forming Unit)	Quantitative/Semi-quantitative (Colony Forming Unit)	Quantitative/Semi-quantitative (Colony Forming Unit)	Quantitative/Semi-quantitative (Colony Forming Unit)	Quantitative/Semi-quantitative (Colony Forming Unit)	Yes	Yes	Yes	Yes	PCJ, respiratory viruses	Multiplex used but unsure of name		no		Always	Always	Sometimes	Some or all must be present for diagnosis	Some or all must be present for diagnosis	Supportive for diagnosis but not essential	Always
13574293862	417151871	2022-10-20 21:28:03	2022-10-20 21:34:32	de	Intensivist		Anaesthetist		Consultant/Specialist in intensive care		>10	Germany	Medical ICU	University/ Teaching Hospital	1200	18	Yes	Yes	Yes	Yes	24 hours, 7 days/week	Intensivist	Pulmonologist from outside unit			Informal training	6	20	Quantitative/Semi-quantitative (Colony Forming Unit)	Quantitative/Semi-quantitative (Colony Forming Unit)	Quantitative/Semi-quantitative (Colony Forming Unit)	Quantitative/Semi-quantitative (Colony Forming Unit)	Quantitative/Semi-quantitative (Colony Forming Unit)	Yes	Yes	Yes	Yes	Herpes, SARS CoV2	Biofire Filmarray		no problems		Always	Always	Sometimes	Some or all must be present for diagnosis	Some or all must be present for diagnosis	Supportive for diagnosis but not essential	Sometimes
13573974521	417151871	2022-10-20 12:21:59	2022-10-20 12:38:43	de	Intensivist			Internal medicine	Consultant/Specialist in intensive care	Oberarzt	>10	Germany	Neuro ICU	Community District Hospital	200	20	No	Yes	Yes	Yes	24 hours, 7 days/week	Intensivist				Informal training	8	110	Qualitative (small, moderate, heavy growth)	Qualitative (small, moderate, heavy growth)	Qualitative (small, moderate, heavy growth)	Positive/Negative	Qualitative (small, moderate, heavy growth)	No	Yes	No	No				cost, external transport of samples		Sometimes	Mostly	Sometimes	Supportive for diagnosis but not essential	Some or all must be present for diagnosis	Some or all must be present for diagnosis	Mostly
13572986087	417151871	2022-10-18 21:45:33	2022-10-18 22:03:51	en	Intensivist				Consultant/Specialist in intensive care		5-10	Greece	General ICU (mixed medical and surgical)	Community District Hospital	410	10	Yes	Yes	No	Yes	Specific hours, every day	Intensivist				No training	1	100	Quantitative/Semi-quantitative (Colony Forming Unit)	Don't know	Quantitative/Semi-quantitative (Colony Forming Unit)	Quantitative/Semi-quantitative (Colony Forming Unit)	Quantitative/Semi-quantitative (Colony Forming Unit)	No	Yes	No	No				cost		Always	Always	Sometimes	Some or all must be present for diagnosis	Some or all must be present for diagnosis	Supportive for diagnosis but not essential	Always
13572699923	417151871	2022-10-18 15:08:14	2022-10-18 17:53:18	el	Intensivist				Consultant/Specialist in intensive care		< 5	Greece	General ICU (mixed medical and surgical)	Community District Hospital		6	No	No	No	Yes	24 hours, 7 days/week	Intensivist				Informal training	2	10	This technique not used in my hospital	Qualitative (small, moderate, heavy growth)		Quantitative/Semi-quantitative (Colony Forming Unit)	Positive/Negative	Yes	Yes	Yes	Yes		Biofire Filmarray				Mostly	Mostly	Mostly	Supportive for diagnosis but not essential	Some or all must be present for diagnosis	Some or all must be present for diagnosis	Sometimes
13572637354	417151871	2022-10-18 13:02:10	2022-10-18 13:16:54	el	Intensivist		Anaesthetist		Consultant/Specialist in intensive care		>10	Greece	General ICU (mixed medical and surgical)	Community District Hospital	365	6	No	Yes	No	Yes	24 hours, 7 days/week	Intensivist				No training	5	10	Positive/Negative	Positive/Negative	Positive/Negative	Positive/Negative	Positive/Negative	Yes	Yes	No	No				lack of expertise		Mostly	Always	Sometimes	Some or all must be present for diagnosis	Some or all must be present for diagnosis	Supportive for diagnosis but not essential	Mostly
13572587448	417151871	2022-10-18 11:00:46	2022-10-18 11:14:22	el	Intensivist		Anaesthetist		Consultant/Specialist in intensive care		< 5	Greece	General ICU (mixed medical and surgical)	University/ Teaching Hospital	845	22	No	No	No	Yes	Specific weekdays only	Intensivist	Pulmonologist from outside unit			Informal training	5		Quantitative/Semi-quantitative (Colony Forming Unit)	Quantitative/Semi-quantitative (Colony Forming Unit)	Quantitative/Semi-quantitative (Colony Forming Unit)	Positive/Negative	Quantitative/Semi-quantitative (Colony Forming Unit)	Yes	Yes	Yes	Yes	SARS-CoV-2	Biofire Filmarray		none		Always	Always	Mostly	Some or all must be present for diagnosis	Some or all must be present for diagnosis	Some or all must be present for diagnosis	Always
13571720398	417151871	2022-10-17 00:16:34	2022-10-17 00:26:58	el	Intensivist		Anaesthetist		Consultant/Specialist in intensive care		>10	Greece	General ICU (mixed medical and surgical)	University/ Teaching Hospital	690	15	No	No	No	Yes	24 hours, 7 days/week	Intensivist				Informal training	8	40	Quantitative/Semi-quantitative (Colony Forming Unit)	Quantitative/Semi-quantitative (Colony Forming Unit)	Quantitative/Semi-quantitative (Colony Forming Unit)	Positive/Negative	Positive/Negative	Don't know	Yes	No	Yes						Mostly	Mostly	Sometimes	Supportive for diagnosis but not essential	Some or all must be present for diagnosis	Supportive for diagnosis but not essential	Sometimes
13568483042	417151871	2022-10-11 01:07:27	2022-10-13 14:02:31	el	Intensivist			surgeon	Consultant/Specialist in intensive care		>10	Greece	General ICU (mixed medical and surgical)	Community District Hospital	500	7	No	Yes	Yes	Yes	Specific weekdays only		Pulmonologist from outside unit			No training	3	20	Quantitative/Semi-quantitative (Colony Forming Unit)	Quantitative/Semi-quantitative (Colony Forming Unit)	Quantitative/Semi-quantitative (Colony Forming Unit)	Quantitative/Semi-quantitative (Colony Forming Unit)	Quantitative/Semi-quantitative (Colony Forming Unit)	Yes	Yes	No	No				supply of reagents		Always	Always	Mostly	Some or all must be present for diagnosis	Some or all must be present for diagnosis	Supportive for diagnosis but not essential	Always
13569628473	417151871	2022-10-12 19:36:08	2022-10-12 19:47:51	el	Intensivist				Consultant/Specialist in intensive care		>10	Greece	General ICU (mixed medical and surgical)	Community District Hospital	200	50	Yes	No	No	Yes	24 hours, 7 days/week	Intensivist				Formal training	8	80	Quantitative/Semi-quantitative (Colony Forming Unit)	Quantitative/Semi-quantitative (Colony Forming Unit)	Quantitative/Semi-quantitative (Colony Forming Unit)	Positive/Negative	Positive/Negative	Yes	Yes	Yes	Yes	SARS-CoV-2	Biofire Filmarray		cost		Always	Always	Sometimes	Supportive for diagnosis but not essential	Some or all must be present for diagnosis	Not part of diagnostic assessment	Always
13568327119	417151871	2022-10-10 20:16:46	2022-10-10 20:25:04	el	Intensivist			pathologist	Other (please specify)	ΕΞΕΙΔΙΚΕΥΜΕΝΗ ΕΠΙΜΕΛΗΤΡΙΑ Α'	< 5	Greece	General ICU (mixed medical and surgical)	Community District Hospital	710	50	Yes	Yes	Yes	Yes	24 hours, 7 days/week	Intensivist				Informal training	5	100	Quantitative/Semi-quantitative (Colony Forming Unit)	Quantitative/Semi-quantitative (Colony Forming Unit)	Quantitative/Semi-quantitative (Colony Forming Unit)	Positive/Negative	Positive/Negative	Yes	Yes	No	Yes		Multiplex used but unsure of name		cost, supply of reagents		Always	Always	Sometimes	Some or all must be present for diagnosis	Some or all must be present for diagnosis	Supportive for diagnosis but not essential	Always
13567991459	417151871	2022-10-10 09:09:24	2022-10-10 09:15:32	en	Intensivist				Consultant/Specialist in intensive care		>10	Greece	General ICU (mixed medical and surgical)	Community District Hospital	720	50	No	Yes	No	Yes	24 hours, 7 days/week	Intensivist				Formal training	10	100	Quantitative/Semi-quantitative (Colony Forming Unit)	Quantitative/Semi-quantitative (Colony Forming Unit)	Quantitative/Semi-quantitative (Colony Forming Unit)	Quantitative/Semi-quantitative (Colony Forming Unit)	Quantitative/Semi-quantitative (Colony Forming Unit)	Yes	Yes	Don't know	Yes						Mostly	Always	Sometimes	Supportive for diagnosis but not essential	Supportive for diagnosis but not essential	Supportive for diagnosis but not essential	Mostly
13566687115	417151871	2022-10-07 10:18:34	2022-10-07 10:28:01	el	Intensivist				Consultant/Specialist in intensive care		5-10	Greece	General ICU (mixed medical and surgical)	Community District Hospital	120	7	No	No	No	Yes	Specific hours, every day	Intensivist				No training	9	5	Quantitative/Semi-quantitative (Colony Forming Unit)	Quantitative/Semi-quantitative (Colony Forming Unit)	Quantitative/Semi-quantitative (Colony Forming Unit)	Quantitative/Semi-quantitative (Colony Forming Unit)	Quantitative/Semi-quantitative (Colony Forming Unit)	No	No	No	No						Sometimes	Always	Never	Supportive for diagnosis but not essential	Supportive for diagnosis but not essential	Not part of diagnostic assessment	Never
13566656874	417151871	2022-10-07 09:18:31	2022-10-07 09:39:13	el	Intensivist		Anaesthetist		Consultant/Specialist in intensive care		5-10	Greece	General ICU (mixed medical and surgical)	Remote and rural hospital	200	7	No	Yes	No	No									Positive/Negative	Positive/Negative	This technique not used in my hospital	Positive/Negative	Positive/Negative	No	No	No	No						Always	Always	Sometimes	Some or all must be present for diagnosis	Some or all must be present for diagnosis	Supportive for diagnosis but not essential	Always
13566657267	417151871	2022-10-07 09:21:01	2022-10-07 09:29:04	el	Intensivist		Anaesthetist		Trainee/Resident in intensive care		< 5	Greece	General ICU (mixed medical and surgical)	Remote and rural hospital	200	7	No	Yes	No	No							5		Positive/Negative	Positive/Negative		Positive/Negative	Positive/Negative	No	No	Don't know	No						Always	Always	Never	Some or all must be present for diagnosis	Some or all must be present for diagnosis	Not part of diagnostic assessment	Sometimes
13566307788	417151871	2022-10-06 20:02:44	2022-10-06 20:14:03	el		Respiratory Physician			Consultant/Specialist in intensive care	Head of Intensive Care	>10	Greece	General ICU (mixed medical and surgical)	University/ Teaching Hospital	700	21	No	No	No	Yes	Specific weekdays only	Intensivist				Formal training	10	10	Quantitative/Semi-quantitative (Colony Forming Unit)	Quantitative/Semi-quantitative (Colony Forming Unit)	Quantitative/Semi-quantitative (Colony Forming Unit)	Quantitative/Semi-quantitative (Colony Forming Unit)	Quantitative/Semi-quantitative (Colony Forming Unit)	Yes	Yes	No	Yes		Multiplex used but unsure of name				Sometimes	Always	Always	Supportive for diagnosis but not essential	Some or all must be present for diagnosis	Some or all must be present for diagnosis	Always
13565679383	417151871	2022-10-05 16:26:50	2022-10-05 23:09:46	el	Intensivist				Consultant/Specialist in intensive care		< 5	Greece	General ICU (mixed medical and surgical)	University/ Teaching Hospital	1000	22	No	No	No	Yes	Specific hours, every day	Intensivist				Informal training	5	30	Quantitative/Semi-quantitative (Colony Forming Unit)	Quantitative/Semi-quantitative (Colony Forming Unit)	Quantitative/Semi-quantitative (Colony Forming Unit)	Positive/Negative	Positive/Negative	Yes	Yes	Don't know	Yes		Multiplex used but unsure of name		cost		Always	Always	Sometimes	Some or all must be present for diagnosis	Some or all must be present for diagnosis	Not part of diagnostic assessment	Always
13564530533	417151871	2022-10-04 10:14:30	2022-10-04 10:33:11	el	Intensivist				Consultant/Specialist in intensive care		>10	Greece	General ICU (mixed medical and surgical)	University/ Teaching Hospital	700	17	Yes	Yes	Yes	Yes	24 hours, 7 days/week	Intensivist	Pulmonologist from outside unit			Informal training	6	20	Quantitative/Semi-quantitative (Colony Forming Unit)	Quantitative/Semi-quantitative (Colony Forming Unit)	Quantitative/Semi-quantitative (Colony Forming Unit)	Quantitative/Semi-quantitative (Colony Forming Unit)	Quantitative/Semi-quantitative (Colony Forming Unit)	No	Yes	Don't know	Don't know				cost		Mostly	Mostly	Sometimes	Supportive for diagnosis but not essential	Some or all must be present for diagnosis	Not part of diagnostic assessment	Mostly
13561260089	417151871	2022-09-28 14:52:12	2022-09-28 15:04:51	el				Internal medicine	Trainee/Resident in intensive care		< 5	Greece	General ICU (mixed medical and surgical)	Community District Hospital	100	12	No	Yes	No	Yes	Specific weekdays only		Pulmonologist from outside unit			No training	0	30	Positive/Negative	Don't know	Don't know	Qualitative (small, moderate, heavy growth)	Don't know	Yes	Yes	No	Yes		Multiplex used but unsure of name		lack of expertise		Always	Always	Never	Supportive for diagnosis but not essential	Supportive for diagnosis but not essential	Some or all must be present for diagnosis	Sometimes
13560419385	417151871	2022-09-27 08:12:49	2022-09-27 08:24:00	el			Anaesthetist		Consultant/Specialist in intensive care		< 5	Greece	General ICU (mixed medical and surgical)	Remote and rural hospital	200	6	No	No	No	No				Diagnostic Bronchoscopy not performed on unit		No training	0		Quantitative/Semi-quantitative (Colony Forming Unit)		Don't know	Quantitative/Semi-quantitative (Colony Forming Unit)	Quantitative/Semi-quantitative (Colony Forming Unit)	No	No	No	No				cost, lack of expertise		Always	Always	Never	Some or all must be present for diagnosis	Some or all must be present for diagnosis	Not part of diagnostic assessment	Always
13559495450	417151871	2022-09-25 17:58:01	2022-09-25 18:19:05	el		Respiratory Physician			Consultant/Specialist in intensive care		< 5	Greece	General ICU (mixed medical and surgical)	Remote and rural hospital	710	80	Yes	Yes	Yes	Yes	Specific hours, every day	Intensivist				Informal training	10	60	Quantitative/Semi-quantitative (Colony Forming Unit)	Quantitative/Semi-quantitative (Colony Forming Unit)	Quantitative/Semi-quantitative (Colony Forming Unit)	Quantitative/Semi-quantitative (Colony Forming Unit)	Quantitative/Semi-quantitative (Colony Forming Unit)	Yes	Yes	Yes	Yes	CMV					Always	Always	Sometimes	Some or all must be present for diagnosis	Some or all must be present for diagnosis		Mostly
13556713363	417151871	2022-09-20 19:04:09	2022-09-20 19:15:28	el		Respiratory Physician			Consultant/Specialist in intensive care		< 5	Greece	Medical ICU	Remote and rural hospital	500	13	Yes	Yes	No	Yes	24 hours, 7 days/week	Intensivist				Informal training	6	50	Quantitative/Semi-quantitative (Colony Forming Unit)	Quantitative/Semi-quantitative (Colony Forming Unit)	Quantitative/Semi-quantitative (Colony Forming Unit)	Positive/Negative	Positive/Negative	Yes	Yes	Yes	Yes	Acinetobacter, pseudomonas, klebsiella, influenza	Multiplex used but unsure of name				Always	Always	Sometimes	Supportive for diagnosis but not essential	Supportive for diagnosis but not essential	Supportive for diagnosis but not essential	Always
13555966926	417151871	2022-09-19 18:01:40	2022-09-19 18:17:30	el	Intensivist	Respiratory Physician			Consultant/Specialist in intensive care		< 5	Greece	General ICU (mixed medical and surgical)	Remote and rural hospital	500	80	No	Yes	Yes	Yes	24 hours, 7 days/week	Intensivist				Informal training	9	120	Quantitative/Semi-quantitative (Colony Forming Unit)	Quantitative/Semi-quantitative (Colony Forming Unit)	Quantitative/Semi-quantitative (Colony Forming Unit)	Positive/Negative	Quantitative/Semi-quantitative (Colony Forming Unit)	Yes	Yes	Yes	Yes	PCJ, influenza, SARS-CoV-2	Multiplex used but unsure of name		lack of reagents		Always	Always	Sometimes	Some or all must be present for diagnosis	Some or all must be present for diagnosis	Not part of diagnostic assessment	Sometimes
13555878029	417151871	2022-09-19 15:42:40	2022-09-19 17:30:39	el	Intensivist	Respiratory Physician			Consultant/Specialist in intensive care		>10	Greece	General ICU (mixed medical and surgical)	University/ Teaching Hospital	710	50	Yes	Yes	No	Yes	24 hours, 7 days/week	Intensivist				Formal training	10	100	Quantitative/Semi-quantitative (Colony Forming Unit)	Quantitative/Semi-quantitative (Colony Forming Unit)	Quantitative/Semi-quantitative (Colony Forming Unit)	Positive/Negative	Positive/Negative	Yes	Yes	Yes	Yes	PCJ	Biofire Filmarray				Always	Always	Never	Some or all must be present for diagnosis	Some or all must be present for diagnosis		Always
13554610256	417151871	2022-09-16 17:19:09	2022-09-16 17:26:10	el	Intensivist		Anaesthetist		Consultant/Specialist in intensive care		>10	Greece	General ICU (mixed medical and surgical)	University/ Teaching Hospital	450	12	No	Yes	Yes	Yes	Specific hours, every day	Intensivist				Formal training	10	150	Qualitative (small, moderate, heavy growth)	Quantitative/Semi-quantitative (Colony Forming Unit)	Quantitative/Semi-quantitative (Colony Forming Unit)	Positive/Negative	Quantitative/Semi-quantitative (Colony Forming Unit)	Yes	Yes	No	Yes		Multiplex used but unsure of name				Always	Always	Sometimes	Some or all must be present for diagnosis	Some or all must be present for diagnosis	Supportive for diagnosis but not essential	Always
13554127923	417151871	2022-09-15 21:11:36	2022-09-15 21:25:11	el	Intensivist			microbiology/ID	Consultant/Specialist in intensive care	Head of Intensive Care	>10	Greece	General ICU (mixed medical and surgical)	University/ Teaching Hospital	500	21	No	No	No	No					thoracic surgery	No training	0	NA	Quantitative/Semi-quantitative (Colony Forming Unit)	Quantitative/Semi-quantitative (Colony Forming Unit)		Quantitative/Semi-quantitative (Colony Forming Unit)	Quantitative/Semi-quantitative (Colony Forming Unit)	Yes	Yes		Yes	NA	Biofire Filmarray				Always	Always	Sometimes	Some or all must be present for diagnosis	Some or all must be present for diagnosis	Supportive for diagnosis but not essential	Sometimes
13553062735	417151871	2022-09-14 10:47:32	2022-09-15 15:45:30	el	Intensivist			pathologist	Consultant/Specialist in intensive care		>10	Greece	General ICU (mixed medical and surgical)	Community District Hospital	300	9	No	Yes	Yes	Yes	Specific hours, every day	Intensivist				No training	5	50	Quantitative/Semi-quantitative (Colony Forming Unit)	Quantitative/Semi-quantitative (Colony Forming Unit)	Quantitative/Semi-quantitative (Colony Forming Unit)	Positive/Negative	Positive/Negative	Yes	Yes	No	No				cost		Always	Always	Never	Some or all must be present for diagnosis	Some or all must be present for diagnosis	Not part of diagnostic assessment	Always
13553780067	417151871	2022-09-15 11:20:11	2022-09-15 11:40:05	el	Intensivist		Anaesthetist		Consultant/Specialist in intensive care		>10	Greece	General ICU (mixed medical and surgical)	University/ Teaching Hospital	800	17	No	Yes	Yes	Yes	24 hours, 7 days/week		Pulmonologist from outside unit			Informal training	5	60	Positive/Negative	Positive/Negative	Positive/Negative	Positive/Negative	Positive/Negative	Yes	Yes	yes	yes	CMV mTB	In-house lab developed test		cost		Always	Always	Always	Some or all must be present for diagnosis	Some or all must be present for diagnosis	Some or all must be present for diagnosis	Always
13553292908	417151871	2022-09-14 17:50:00	2022-09-14 18:02:35	el	Intensivist		Anaesthetist		Consultant/Specialist in intensive care	Ειδικός	>10	Greece	General ICU (mixed medical and surgical)	Community District Hospital	300	8	Yes	Yes	Yes	Yes	24 hours, 7 days/week		Pulmonologist from outside unit			Informal training	6	10	Positive/Negative	Quantitative/Semi-quantitative (Colony Forming Unit)	Quantitative/Semi-quantitative (Colony Forming Unit)	Quantitative/Semi-quantitative (Colony Forming Unit)	Positive/Negative	Yes	Yes	No	yes		In-house lab developed test		lack of expertise		Always	Always	Always	Some or all must be present for diagnosis	Some or all must be present for diagnosis	Some or all must be present for diagnosis	Sometimes
13553150178	417151871	2022-09-14 14:18:25	2022-09-14 14:29:07	el	Intensivist				Consultant/Specialist in intensive care		>10	Greece	General ICU (mixed medical and surgical)	University/ Teaching Hospital	750	23	No	Yes	No	Yes	Specific hours, every day	Intensivist				No training	0	100	Quantitative/Semi-quantitative (Colony Forming Unit)	Quantitative/Semi-quantitative (Colony Forming Unit)	Quantitative/Semi-quantitative (Colony Forming Unit)	Quantitative/Semi-quantitative (Colony Forming Unit)	Quantitative/Semi-quantitative (Colony Forming Unit)	No	Yes	No	Yes		Biofire Filmarray		lack of reagents		Mostly	Always	Sometimes	Some or all must be present for diagnosis	Some or all must be present for diagnosis	Supportive for diagnosis but not essential	Always
13553059215	417151871	2022-09-14 10:37:58	2022-09-14 10:59:02	el	Intensivist	Respiratory Physician			Consultant/Specialist in intensive care		>10	Greece	General ICU (mixed medical and surgical)	Community District Hospital	420	16	No	Yes	Yes	Yes	24 hours, 7 days/week	Intensivist					10	100	Quantitative/Semi-quantitative (Colony Forming Unit)	Quantitative/Semi-quantitative (Colony Forming Unit)	Quantitative/Semi-quantitative (Colony Forming Unit)	Positive/Negative	Positive/Negative	Yes	Yes	Yes	Yes	SARS-CoV-2	Biofire Filmarray		The use of Multiplex PCR started during the pandemic. It is done very targeted, in a limited number of patients due to cost.		Mostly	Always	Sometimes	Some or all must be present for diagnosis	Some or all must be present for diagnosis	Not part of diagnostic assessment	Mostly
13552857017	417151871	2022-09-14 00:52:54	2022-09-14 01:00:12	el	Intensivist		Anaesthetist		Other (please specify)	ΕπιμΑ	>10	Greece	Medical ICU	University/ Teaching Hospital	300	17	No	Yes	Yes	Yes	24 hours, 7 days/week	Intensivist				No training			Quantitative/Semi-quantitative (Colony Forming Unit)	Qualitative (small, moderate, heavy growth)	Qualitative (small, moderate, heavy growth)	Quantitative/Semi-quantitative (Colony Forming Unit)	Positive/Negative	Yes	Yes	Yes	Yes		Biofire Filmarray		lack of reagents		Always	Always	Sometimes	Some or all must be present for diagnosis	Supportive for diagnosis but not essential	Not part of diagnostic assessment	Always
13552779796	417151871	2022-09-13 22:33:09	2022-09-13 22:41:29	el	Intensivist	Respiratory Physician			Trainee/Resident in intensive care		5-10	Greece	General ICU (mixed medical and surgical)	Community District Hospital	120	9	No	Yes	Yes	Yes	24 hours, 7 days/week	Intensivist				Informal training	10	140	Quantitative/Semi-quantitative (Colony Forming Unit)	Quantitative/Semi-quantitative (Colony Forming Unit)	Quantitative/Semi-quantitative (Colony Forming Unit)	Positive/Negative	Quantitative/Semi-quantitative (Colony Forming Unit)	Yes	Yes	No	No						Always	Always	Never	Some or all must be present for diagnosis	Some or all must be present for diagnosis	Not part of diagnostic assessment	Always
13552469858	417151871	2022-09-13 15:14:11	2022-09-13 15:24:08	el	Intensivist				Consultant/Specialist in intensive care		< 5	Greece	General ICU (mixed medical and surgical)	Remote and rural hospital	120	7	No	No	Yes	Yes	Specific hours, every day	Intensivist				Informal training	3	3	Positive/Negative	Don't know	Don't know	Positive/Negative	Don't know	Yes	Yes	Don't know	yes		Multiplex used but unsure of name		cost, difficulty supplying reagents		Always	Always	Mostly	Supportive for diagnosis but not essential	Supportive for diagnosis but not essential	Supportive for diagnosis but not essential	Mostly
13551021676	417151871	2022-09-10 19:58:52	2022-09-10 20:19:17	el	Intensivist				Consultant/Specialist in intensive care		>10	Greece	General ICU (mixed medical and surgical)	Community District Hospital	800	14	No	Yes	Yes	Yes	24 hours, 7 days/week		Pulmonologist from outside unit			No training	0		Quantitative/Semi-quantitative (Colony Forming Unit)	Quantitative/Semi-quantitative (Colony Forming Unit)	Quantitative/Semi-quantitative (Colony Forming Unit)	Positive/Negative	Positive/Negative	Yes	Yes	No	Yes		Multiplex used but unsure of name		none		Always	Always	Mostly	Supportive for diagnosis but not essential	Supportive for diagnosis but not essential	Supportive for diagnosis but not essential	Mostly
13581009950	417151871	2022-11-02 09:29:25	2022-11-02 09:38:18	el	Intensivist				Consultant/Specialist in intensive care		5-10	Greece	General ICU (mixed medical and surgical)	Remote and rural hospital	300	12	No	Yes	Yes	Yes	24 hours, 7 days/week	Intensivist				Informal training	8	8	Positive/Negative	Positive/Negative	Qualitative (small, moderate, heavy growth)	Positive/Negative	Positive/Negative	Yes	Yes		Yes	SARS-CoV-2	Biofire Filmarray		reagent supply		Always	Always	Sometimes	Some or all must be present for diagnosis	Some or all must be present for diagnosis	Not part of diagnostic assessment	Always
13578108039	417151871	2022-10-27 22:00:27	2022-10-27 22:19:40	el		Respiratory Physician			Consultant/Specialist in intensive care		< 5	Greece	General ICU (mixed medical and surgical)	University/ Teaching Hospital	700	23	No	Yes	Yes	Yes	24 hours, 7 days/week	Intensivist	Pulmonologist from outside unit			Informal training	8	160	Positive/Negative	Quantitative/Semi-quantitative (Colony Forming Unit)	Quantitative/Semi-quantitative (Colony Forming Unit)	Quantitative/Semi-quantitative (Colony Forming Unit)	Quantitative/Semi-quantitative (Colony Forming Unit)	Yes	Yes	Yes	Don't know	PCR CMV, Coronavirus					Mostly	Always	Always	Supportive for diagnosis but not essential	Some or all must be present for diagnosis	Supportive for diagnosis but not essential	Mostly
13577395226	417151871	2022-10-26 19:54:58	2022-10-26 20:05:21	el	Intensivist	Respiratory Physician			Consultant/Specialist in intensive care		>10	Greece	General ICU (mixed medical and surgical)	University/ Teaching Hospital	700	50	Yes	No	Yes	Yes	24 hours, 7 days/week	Intensivist				Informal training	9	40	Quantitative/Semi-quantitative (Colony Forming Unit)	Quantitative/Semi-quantitative (Colony Forming Unit)	Quantitative/Semi-quantitative (Colony Forming Unit)	Quantitative/Semi-quantitative (Colony Forming Unit)	Quantitative/Semi-quantitative (Colony Forming Unit)	Yes	Yes	Yes	Yes		Biofire Filmarray		cost, difficulty of supply of reagents		Always	Always	Never	Supportive for diagnosis but not essential	Some or all must be present for diagnosis	Some or all must be present for diagnosis	Mostly
13577341456	417151871	2022-10-26 18:35:49	2022-10-26 19:00:39	el	Intensivist		Anaesthetist		Consultant/Specialist in intensive care		>10	Greece	General ICU (mixed medical and surgical)	Remote and rural hospital	170	7	No	Yes	No	Yes	Specific weekdays only	Intensivist				Informal training	8	150	Quantitative/Semi-quantitative (Colony Forming Unit)	Positive/Negative	Quantitative/Semi-quantitative (Colony Forming Unit)	Quantitative/Semi-quantitative (Colony Forming Unit)	Quantitative/Semi-quantitative (Colony Forming Unit)	No	No	No	yes		Multiplex used but unsure of name		difficulty obtaining reagents		Always	Always	Never	Some or all must be present for diagnosis	Some or all must be present for diagnosis	Some or all must be present for diagnosis	Mostly
13576793778	417151871	2022-10-25 21:07:53	2022-10-25 21:21:34	el				Surgeon	Other (please specify)	work in ICU but not specialised in this	< 5	Greece	General ICU (mixed medical and surgical)	Community District Hospital	400	7	No	No	Yes	Yes	Specific hours, every day	Intensivist				Informal training	0	200	Quantitative/Semi-quantitative (Colony Forming Unit)	Don't know	Don't know	Positive/Negative	Positive/Negative	No	Yes	Don't know	Don't know						Mostly	Always	Sometimes	Some or all must be present for diagnosis	Some or all must be present for diagnosis	Supportive for diagnosis but not essential	Always
13576728848	417151871	2022-10-25 19:28:51	2022-10-25 19:42:00	el	Intensivist			pathologist	Consultant/Specialist in intensive care		5-10	Greece	General ICU (mixed medical and surgical)	Remote and rural hospital	400	7	No	Yes	Yes	Yes	Specific weekdays only	Intensivist	Pulmonologist from outside unit			No training	0		Quantitative/Semi-quantitative (Colony Forming Unit)	Don't know	Quantitative/Semi-quantitative (Colony Forming Unit)	Quantitative/Semi-quantitative (Colony Forming Unit)	Quantitative/Semi-quantitative (Colony Forming Unit)	No	No	No	No				cost, lack of expertise		Mostly	Always	Mostly	Some or all must be present for diagnosis	Some or all must be present for diagnosis	Supportive for diagnosis but not essential	Mostly
13576544237	417151871	2022-10-25 14:50:53	2022-10-25 14:57:47	el	Intensivist		Anaesthetist		Trainee/Resident in intensive care		< 5	Greece	General ICU (mixed medical and surgical)	Community District Hospital	360	7	No	No	Yes	Yes	Specific hours, every day	Intensivist				Informal training	0		Quantitative/Semi-quantitative (Colony Forming Unit)	Quantitative/Semi-quantitative (Colony Forming Unit)	Quantitative/Semi-quantitative (Colony Forming Unit)	Quantitative/Semi-quantitative (Colony Forming Unit)	Quantitative/Semi-quantitative (Colony Forming Unit)	Don't know	Yes	No	Yes		Multiplex used but unsure of name		cost, difficulty of supply of reagents		Always	Always	Mostly	Supportive for diagnosis but not essential	Supportive for diagnosis but not essential	Supportive for diagnosis but not essential	Always
13576506589	417151871	2022-10-25 13:30:14	2022-10-25 13:40:57	el		Respiratory Physician			Consultant/Specialist in intensive care		>10	Greece	General ICU (mixed medical and surgical)	Remote and rural hospital	240	7	No	Yes	Yes	Yes	24 hours, 7 days/week	Intensivist			ICU pulmonologist	Informal training	8	120	Quantitative/Semi-quantitative (Colony Forming Unit)		Quantitative/Semi-quantitative (Colony Forming Unit)	Qualitative (small, moderate, heavy growth)	Quantitative/Semi-quantitative (Colony Forming Unit)	Yes		Yes	yes		Multiplex used but unsure of name				Always	Always	Mostly	Some or all must be present for diagnosis	Some or all must be present for diagnosis	Supportive for diagnosis but not essential	Always
13576458594	417151871	2022-10-25 11:23:19	2022-10-25 11:38:12	el	Intensivist			pathologist	Consultant/Specialist in intensive care		5-10	Greece	General ICU (mixed medical and surgical)	Community District Hospital	400	7	No	Yes	Yes	Yes	Specific weekdays only	Intensivist				Informal training	5	5	Quantitative/Semi-quantitative (Colony Forming Unit)	Don't know	Don't know	Qualitative (small, moderate, heavy growth)	Quantitative/Semi-quantitative (Colony Forming Unit)	No	No	Yes	yes	SARS-COV2, flu	Multiplex used but unsure of name	not sure	Cost, lack of expertise, PCR machine		Always	Always	Sometimes	Some or all must be present for diagnosis	Some or all must be present for diagnosis	Supportive for diagnosis but not essential	Always
13576223215	417151871	2022-10-24 23:43:02	2022-10-24 23:54:46	el		Respiratory Physician			Trainee/Resident in intensive care		< 5	Greece	General ICU (mixed medical and surgical)	University/ Teaching Hospital	100	23	Yes	No	Yes	Yes	Specific weekdays only		Pulmonologist from outside unit			No training	2	120	Quantitative/Semi-quantitative (Colony Forming Unit)	This technique not used in my hospital	Quantitative/Semi-quantitative (Colony Forming Unit)	Quantitative/Semi-quantitative (Colony Forming Unit)	Quantitative/Semi-quantitative (Colony Forming Unit)	Yes	Yes	Yes	Yes	Acinetobacter SARS-CoV-2 influenza mTB	Multiplex used but unsure of name		cost		Always	Always	Sometimes	Some or all must be present for diagnosis	Some or all must be present for diagnosis	Supportive for diagnosis but not essential	Mostly
13575829281	417151871	2022-10-24 13:16:11	2022-10-24 13:43:35	el	Intensivist		Anaesthetist		Consultant/Specialist in intensive care		>10	Greece	General ICU (mixed medical and surgical)	Community District Hospital	400	7	No	Yes	No	Yes	Specific weekdays only	Intensivist				No training	1	10	Quantitative/Semi-quantitative (Colony Forming Unit)			Positive/Negative	Positive/Negative	No	Yes	No	No				lack of expertise		Always	Always	Sometimes	Supportive for diagnosis but not essential	Some or all must be present for diagnosis	Supportive for diagnosis but not essential	Always
13575823732	417151871	2022-10-24 13:00:19	2022-10-24 13:18:34	el	Intensivist		Anaesthetist		Consultant/Specialist in intensive care		5-10	Greece	General ICU (mixed medical and surgical)	Community District Hospital	395	13	Yes	Yes	Yes	Yes	Specific weekdays only		Pulmonologist from outside unit			No training	5	10	Qualitative (small, moderate, heavy growth)	Qualitative (small, moderate, heavy growth)	Qualitative (small, moderate, heavy growth)	Qualitative (small, moderate, heavy growth)	Qualitative (small, moderate, heavy growth)	No	No	No	Yes		Multiplex used but unsure of name		cost, difficulty of supply of reagents		Always	Mostly	Mostly	Some or all must be present for diagnosis	Not part of diagnostic assessment	Not part of diagnostic assessment	Mostly
13575102415	417151871	2022-10-22 11:52:55	2022-10-22 12:01:26	en	Intensivist				Consultant/Specialist in intensive care		< 5	Greece	General ICU (mixed medical and surgical)	Community District Hospital	250	10	No	Yes	No	Yes	Specific hours, every day				thoracic surgeon	Informal training	8	1	Don't know	Don't know	Don't know	Don't know	Don't know	Don't know	Yes	Don't know	Yes				external transport of samples		Always	Always	Never	Some or all must be present for diagnosis	Supportive for diagnosis but not essential	Supportive for diagnosis but not essential	Always
13553422874	417151871	2022-09-14 20:59:44	2022-10-21 17:21:34	el	Intensivist				Consultant/Specialist in intensive care		>10	Greece	General ICU (mixed medical and surgical)	University/ Teaching Hospital	700	27	Yes	Yes	No	Yes	Specific hours, every day	Intensivist				Formal training	5	30	Quantitative/Semi-quantitative (Colony Forming Unit)	Quantitative/Semi-quantitative (Colony Forming Unit)	Quantitative/Semi-quantitative (Colony Forming Unit)	Quantitative/Semi-quantitative (Colony Forming Unit)	Quantitative/Semi-quantitative (Colony Forming Unit)	Yes	Yes	Yes	yes	Pseudomonas Acinetobacter	Biofire Filmarray		cost		Always	Always	Always	Supportive for diagnosis but not essential	Supportive for diagnosis but not essential	Supportive for diagnosis but not essential	Always
13574667629	417151871	2022-10-21 15:01:10	2022-10-21 15:56:48	el	Intensivist	Respiratory Physician			Consultant/Specialist in intensive care		>10	Greece	General ICU (mixed medical and surgical)	Community District Hospital		18	Yes	Yes	No	Yes	24 hours, 7 days/week	Intensivist					5		Quantitative/Semi-quantitative (Colony Forming Unit)	Quantitative/Semi-quantitative (Colony Forming Unit)	Quantitative/Semi-quantitative (Colony Forming Unit)	Quantitative/Semi-quantitative (Colony Forming Unit)	Quantitative/Semi-quantitative (Colony Forming Unit)	Yes	Yes		Yes		Multiplex used but unsure of name				Always	Always	Mostly	Some or all must be present for diagnosis	Some or all must be present for diagnosis	Supportive for diagnosis but not essential	Always
13574622579	417151871	2022-10-21 13:28:04	2022-10-21 13:44:37	el	Intensivist		Anaesthetist		Consultant/Specialist in intensive care		>10	Greece	General ICU (mixed medical and surgical)	Community District Hospital	700	60	No	Yes	No	Yes	24 hours, 7 days/week	Intensivist	Pulmonologist from outside unit			Informal training	5	150	Don't know	Positive/Negative	Positive/Negative	Positive/Negative	Positive/Negative	Yes	Yes								Always	Always	Always	Some or all must be present for diagnosis	Some or all must be present for diagnosis	Supportive for diagnosis but not essential	Never
13574605452	417151871	2022-10-21 12:43:06	2022-10-21 13:03:31	el	Intensivist				Consultant/Specialist in intensive care		< 5	Greece	General ICU (mixed medical and surgical)	Community District Hospital	760	50	Yes	Yes	Yes	Yes	24 hours, 7 days/week	Intensivist				Informal training	4	10	Quantitative/Semi-quantitative (Colony Forming Unit)	Quantitative/Semi-quantitative (Colony Forming Unit)	Quantitative/Semi-quantitative (Colony Forming Unit)	Positive/Negative	Positive/Negative	Yes	Yes	No	yes		Biofire Filmarray		cost		Mostly	Always	Sometimes	Supportive for diagnosis but not essential	Some or all must be present for diagnosis	Supportive for diagnosis but not essential	Always
13574607669	417151871	2022-10-21 12:49:11	2022-10-21 13:01:33	el	Intensivist				Consultant/Specialist in intensive care		5-10	Greece	General ICU (mixed medical and surgical)	University/ Teaching Hospital	760	84	Yes	Yes	Yes	Yes	Specific hours, every day	Intensivist			intensivist-pulmonologist	Formal training	10	60	Quantitative/Semi-quantitative (Colony Forming Unit)		Quantitative/Semi-quantitative (Colony Forming Unit)	Quantitative/Semi-quantitative (Colony Forming Unit)	Quantitative/Semi-quantitative (Colony Forming Unit)	Yes	Yes		yes		Biofire Filmarray		difficulty obtaining reagents		Always	Always	Always	Some or all must be present for diagnosis	Supportive for diagnosis but not essential		Always
13574604163	417151871	2022-10-21 12:39:16	2022-10-21 12:45:46	el	Intensivist				Consultant/Specialist in intensive care		>10	Greece	General ICU (mixed medical and surgical)	Remote and rural hospital	34	9	No	Yes	No	Yes	Specific weekdays only	Intensivist				Informal training	2	20	Qualitative (small, moderate, heavy growth)	Qualitative (small, moderate, heavy growth)	Qualitative (small, moderate, heavy growth)	Qualitative (small, moderate, heavy growth)	Qualitative (small, moderate, heavy growth)	Yes	Yes	No	No						Sometimes	Mostly	Mostly	Some or all must be present for diagnosis	Some or all must be present for diagnosis	Supportive for diagnosis but not essential	Always
13574596853	417151871	2022-10-21 12:19:08	2022-10-21 12:45:23	el	Intensivist	Respiratory Physician			Other (please specify)	Εξειδικευμευμένος	>10	Greece	General ICU (mixed medical and surgical)	University/ Teaching Hospital		50	No	Yes	Yes	Yes	24 hours, 7 days/week	Intensivist			intensivist-pulmonologist	Formal training	9	20	Quantitative/Semi-quantitative (Colony Forming Unit)	Quantitative/Semi-quantitative (Colony Forming Unit)	Quantitative/Semi-quantitative (Colony Forming Unit)	Quantitative/Semi-quantitative (Colony Forming Unit)	Quantitative/Semi-quantitative (Colony Forming Unit)	Yes	Yes	Yes	Yes	CMV,HBV, Sars-Cov2,TBC,Klebsiella,Acinetobacter,κ.α.	Multiplex used but unsure of name		cost, difficulty of supply of reagents		Always	Always		Some or all must be present for diagnosis	Some or all must be present for diagnosis		Always
13574601195	417151871	2022-10-21 12:31:15	2022-10-21 12:38:45	en	Intensivist				Consultant/Specialist in intensive care		5-10	Greece	General ICU (mixed medical and surgical)	Community District Hospital	12	7	No	No	No	Yes	Specific weekdays only	Intensivist				No training	5		Qualitative (small, moderate, heavy growth)	Don't know	Don't know	Don't know	Don't know	No	No	Yes	yes		Multiplex used but unsure of name				Sometimes	Sometimes	Sometimes	Some or all must be present for diagnosis	Supportive for diagnosis but not essential	Not part of diagnostic assessment	Mostly
13573508080	417151871	2022-10-19 17:53:01	2022-10-19 17:58:40	el	Intensivist				Consultant/Specialist in intensive care		5-10	Greece	General ICU (mixed medical and surgical)	Community District Hospital	220	7	No	No	No	Yes	Specific weekdays only	Intensivist				Informal training	8	5	Quantitative/Semi-quantitative (Colony Forming Unit)	Quantitative/Semi-quantitative (Colony Forming Unit)	Qualitative (small, moderate, heavy growth)	Quantitative/Semi-quantitative (Colony Forming Unit)	Quantitative/Semi-quantitative (Colony Forming Unit)	Yes	Yes	Yes	Yes		Multiplex used but unsure of name		cost, external transport of samples		Always	Always	Mostly	Some or all must be present for diagnosis	Some or all must be present for diagnosis	Supportive for diagnosis but not essential	Always
13586020485	417151871	2022-11-10 17:29:26	2022-11-10 17:39:50	el	Intensivist		Anaesthetist		Consultant/Specialist in intensive care		>10	Greece	General ICU (mixed medical and surgical)	University/ Teaching Hospital	800	21	No	No	Yes	Yes	24 hours, 7 days/week	Intensivist			θωρακοχειρουργος	Informal training	4	15	Quantitative/Semi-quantitative (Colony Forming Unit)	Quantitative/Semi-quantitative (Colony Forming Unit)	Quantitative/Semi-quantitative (Colony Forming Unit)	Quantitative/Semi-quantitative (Colony Forming Unit)	Quantitative/Semi-quantitative (Colony Forming Unit)	Yes	Yes	No	Yes		Biofire Filmarray				Always	Always	Always	Some or all must be present for diagnosis	Supportive for diagnosis but not essential	Supportive for diagnosis but not essential	Never
13581456582	417151871	2022-11-02 22:36:49	2022-11-02 22:44:41	el	Intensivist	Respiratory Physician			Consultant/Specialist in intensive care		5-10	Greece	General ICU (mixed medical and surgical)	Community District Hospital	600	18	Yes	Yes	Yes	Yes	Specific hours, every day	Intensivist	Pulmonologist from outside unit			Informal training	6	150	Quantitative/Semi-quantitative (Colony Forming Unit)	Quantitative/Semi-quantitative (Colony Forming Unit)	Quantitative/Semi-quantitative (Colony Forming Unit)	Quantitative/Semi-quantitative (Colony Forming Unit)	Quantitative/Semi-quantitative (Colony Forming Unit)	Yes	Yes	No	Yes		Multiplex used but unsure of name		Cost, restricted times of availability		Mostly	Always	Always	Supportive for diagnosis but not essential	Some or all must be present for diagnosis	Some or all must be present for diagnosis	Mostly
13561743641	417151871	2022-09-29 06:03:38	2022-09-29 06:09:32	en	Intensivist				Consultant/Specialist in intensive care		5-10	India	Cardiac ICU	University/ Teaching Hospital	1500	37	No	Yes	Yes	Yes	24 hours, 7 days/week	Intensivist	Pulmonologist from outside unit			Informal training	8	12	Qualitative (small, moderate, heavy growth)	Qualitative (small, moderate, heavy growth)	Qualitative (small, moderate, heavy growth)	Positive/Negative	Positive/Negative	No	No	Yes	Yes	influenza SARS-CoV-2	Biofire Filmarray		cost		Mostly	Always	Mostly	Supportive for diagnosis but not essential	Supportive for diagnosis but not essential	Some or all must be present for diagnosis	Always
13560753559	417151871	2022-09-27 19:03:11	2022-09-27 19:17:16	en	Intensivist		Anaesthetist		Consultant/Specialist in intensive care		< 5	India	General ICU (mixed medical and surgical)	University/ Teaching Hospital	500	26	Yes	Yes	Yes	Yes	24 hours, 7 days/week	Intensivist	Pulmonologist from outside unit			Formal training	7	25	Quantitative/Semi-quantitative (Colony Forming Unit)	Quantitative/Semi-quantitative (Colony Forming Unit)	Quantitative/Semi-quantitative (Colony Forming Unit)	Positive/Negative	Positive/Negative	No	No	No	Yes		Biofire Filmarray		Cost		Always	Always	Mostly	Some or all must be present for diagnosis	Supportive for diagnosis but not essential	Supportive for diagnosis but not essential	Always
13560426965	417151871	2022-09-27 08:38:30	2022-09-27 08:46:05	en	Intensivist				Consultant/Specialist in intensive care		>10	India	General ICU (mixed medical and surgical)	University/ Teaching Hospital	210	40	Yes	Yes	Yes	Yes	24 hours, 7 days/week		Pulmonologist from outside unit			Formal training	7	20	Qualitative (small, moderate, heavy growth)	Qualitative (small, moderate, heavy growth)	Quantitative/Semi-quantitative (Colony Forming Unit)	Qualitative (small, moderate, heavy growth)	Qualitative (small, moderate, heavy growth)	Yes	Yes	Yes	Yes		Biofire Filmarray				Always	Mostly	Mostly	Supportive for diagnosis but not essential	Some or all must be present for diagnosis	Supportive for diagnosis but not essential	Always
13559204364	417151871	2022-09-24 20:07:12	2022-09-24 20:14:29	en	Intensivist		Anaesthetist		Consultant/Specialist in intensive care		>10	India	General ICU (mixed medical and surgical)	University/ Teaching Hospital	560	40	No	Yes	Yes	Yes	24 hours, 7 days/week	Intensivist	Pulmonologist from outside unit			Formal training	7	125	Quantitative/Semi-quantitative (Colony Forming Unit)	Quantitative/Semi-quantitative (Colony Forming Unit)	Quantitative/Semi-quantitative (Colony Forming Unit)	Positive/Negative	Positive/Negative	No	No	No	Yes		Biofire Filmarray		Cost , external transport of samples		Always	Always	Sometimes	Some or all must be present for diagnosis	Some or all must be present for diagnosis	Not part of diagnostic assessment	Always
13558041271	417151871	2022-09-22 17:49:50	2022-09-24 05:55:57	en	Intensivist				Consultant/Specialist in intensive care		>10	India	General ICU (mixed medical and surgical)	Community District Hospital	250	34	No	Yes	No	Yes	Specific hours, every day		Pulmonologist from outside unit			No training	0	25	Qualitative (small, moderate, heavy growth)	Qualitative (small, moderate, heavy growth)	Qualitative (small, moderate, heavy growth)	Qualitative (small, moderate, heavy growth)	Qualitative (small, moderate, heavy growth)	No	No	No	No				Cost and lack of expertise		Mostly	Always	Mostly	Some or all must be present for diagnosis	Some or all must be present for diagnosis	Supportive for diagnosis but not essential	Always
13558753390	417151871	2022-09-23 19:38:13	2022-09-23 19:46:41	en	Intensivist				Consultant/Specialist in intensive care		>10	India	General ICU (mixed medical and surgical)	University/ Teaching Hospital	650	60	No	Yes	No	Yes	24 hours, 7 days/week	Intensivist	Pulmonologist from outside unit			Formal training	10	20	Quantitative/Semi-quantitative (Colony Forming Unit)	Quantitative/Semi-quantitative (Colony Forming Unit)	Quantitative/Semi-quantitative (Colony Forming Unit)	Positive/Negative	Positive/Negative	No	Yes	Yes	Yes	Influenza, SARS-CoV-2	Biofire Filmarray		Cost		Always	Always	Sometimes	Supportive for diagnosis but not essential	Supportive for diagnosis but not essential	Not part of diagnostic assessment	Mostly
13558516373	417151871	2022-09-23 12:39:17	2022-09-23 12:53:16	en	Intensivist				Consultant/Specialist in intensive care		>10	India	Medical ICU	University/ Teaching Hospital	40	20	No	Yes	Yes	Yes	Specific weekdays only		Pulmonologist from outside unit			Formal training	5		Quantitative/Semi-quantitative (Colony Forming Unit)	Positive/Negative	Quantitative/Semi-quantitative (Colony Forming Unit)	Quantitative/Semi-quantitative (Colony Forming Unit)	Quantitative/Semi-quantitative (Colony Forming Unit)	No	No	Yes	No	Streptococcus pneumoniae					Mostly	Mostly	Sometimes	Some or all must be present for diagnosis	Some or all must be present for diagnosis	Supportive for diagnosis but not essential	Always
13558500798	417151871	2022-09-23 11:59:02	2022-09-23 12:15:08	en	Intensivist		Anaesthetist		Consultant/Specialist in intensive care		>10	India	Medical ICU	University/ Teaching Hospital	750	34	Yes	No	Yes	Yes	Specific hours, every day		Pulmonologist from outside unit			Informal training	8	100	Quantitative/Semi-quantitative (Colony Forming Unit)	Quantitative/Semi-quantitative (Colony Forming Unit)	Quantitative/Semi-quantitative (Colony Forming Unit)	Qualitative (small, moderate, heavy growth)	Quantitative/Semi-quantitative (Colony Forming Unit)	No	No	No	Yes		Multiplex used but unsure of name		Cost		Always	Always	Sometimes	Some or all must be present for diagnosis	Some or all must be present for diagnosis	Supportive for diagnosis but not essential	Mostly
13558434724	417151871	2022-09-23 08:45:52	2022-09-23 08:58:42	en	Intensivist				Consultant/Specialist in intensive care		>10	India	General ICU (mixed medical and surgical)	University/ Teaching Hospital	750	26	Yes	Yes	Yes	Yes	Specific hours, every day	Intensivist				Informal training	4	20	Quantitative/Semi-quantitative (Colony Forming Unit)	Positive/Negative	Quantitative/Semi-quantitative (Colony Forming Unit)	Quantitative/Semi-quantitative (Colony Forming Unit)	Positive/Negative	No	No	Yes		SARS-CoV-2 influenza					Always	Sometimes	Mostly	Some or all must be present for diagnosis	Some or all must be present for diagnosis	Supportive for diagnosis but not essential	Always
13558427211	417151871	2022-09-23 08:18:45	2022-09-23 08:34:55	en	Intensivist		Anaesthetist		Consultant/Specialist in intensive care		5-10	India	Medical ICU	University/ Teaching Hospital	150	15	No	Yes	Yes	Yes	24 hours, 7 days/week	Intensivist	Pulmonologist from outside unit			Formal training	10	30	Quantitative/Semi-quantitative (Colony Forming Unit)	Positive/Negative	Quantitative/Semi-quantitative (Colony Forming Unit)	Quantitative/Semi-quantitative (Colony Forming Unit)	Qualitative (small, moderate, heavy growth)	No	No	No	Yes		Biofire Filmarray		Cost		Mostly	Always	Always	Supportive for diagnosis but not essential	Some or all must be present for diagnosis	Some or all must be present for diagnosis	Mostly
13558423244	417151871	2022-09-23 08:05:14	2022-09-23 08:11:08	en	Intensivist				Consultant/Specialist in intensive care		>10	India	Medical ICU	University/ Teaching Hospital	600	30	Yes	Yes	Yes	Yes	24 hours, 7 days/week	Intensivist	Pulmonologist from outside unit			Informal training	7	150	Quantitative/Semi-quantitative (Colony Forming Unit)	Quantitative/Semi-quantitative (Colony Forming Unit)	Quantitative/Semi-quantitative (Colony Forming Unit)	Quantitative/Semi-quantitative (Colony Forming Unit)	Quantitative/Semi-quantitative (Colony Forming Unit)	No	Yes	No	Yes		Biofire Filmarray		Cost		Always	Always	Mostly	Some or all must be present for diagnosis	Some or all must be present for diagnosis	Supportive for diagnosis but not essential	Mostly
13558415937	417151871	2022-09-23 07:34:13	2022-09-23 08:04:22	en	Intensivist				Consultant/Specialist in intensive care		>10	India	Medical ICU	University/ Teaching Hospital	600	13	Yes	Yes	Yes	Yes	24 hours, 7 days/week	Intensivist	Pulmonologist from outside unit			Formal training	10	100	Qualitative (small, moderate, heavy growth)	Qualitative (small, moderate, heavy growth)	Qualitative (small, moderate, heavy growth)	Positive/Negative	Qualitative (small, moderate, heavy growth)	No	No	No	Yes		Multiplex used but unsure of name		Cost, external transport		Mostly	Always	Mostly	Supportive for diagnosis but not essential	Some or all must be present for diagnosis	Supportive for diagnosis but not essential	Mostly
13558410409	417151871	2022-09-23 07:10:01	2022-09-23 07:24:37	en	Intensivist				Consultant/Specialist in intensive care		>10	India	General ICU (mixed medical and surgical)	University/ Teaching Hospital	200	30	Yes	Yes	Yes	Yes	24 hours, 7 days/week	Intensivist				Formal training	8	40	Quantitative/Semi-quantitative (Colony Forming Unit)	Quantitative/Semi-quantitative (Colony Forming Unit)	Quantitative/Semi-quantitative (Colony Forming Unit)	Quantitative/Semi-quantitative (Colony Forming Unit)	Quantitative/Semi-quantitative (Colony Forming Unit)	No	No	No	Yes		Biofire Filmarray		Cost		Always	Always	Sometimes	Some or all must be present for diagnosis	Supportive for diagnosis but not essential	Supportive for diagnosis but not essential	Always
13558372176	417151871	2022-09-23 04:33:07	2022-09-23 04:43:02	en	Intensivist				Consultant/Specialist in intensive care		>10	India	General ICU (mixed medical and surgical)	University/ Teaching Hospital	300	20	Yes	Yes	No	Yes	24 hours, 7 days/week		Pulmonologist from outside unit			Formal training	7	10	Quantitative/Semi-quantitative (Colony Forming Unit)	Quantitative/Semi-quantitative (Colony Forming Unit)	Quantitative/Semi-quantitative (Colony Forming Unit)	Quantitative/Semi-quantitative (Colony Forming Unit)	Quantitative/Semi-quantitative (Colony Forming Unit)	No	Yes	No	No				Cost		Mostly	Mostly	Mostly	Some or all must be present for diagnosis	Some or all must be present for diagnosis	Some or all must be present for diagnosis	Always
13558357399	417151871	2022-09-23 03:41:41	2022-09-23 04:15:47	en	Intensivist				Consultant/Specialist in intensive care		>10	India	General ICU (mixed medical and surgical)	University/ Teaching Hospital	550	32	No	No	No	Yes	24 hours, 7 days/week	Intensivist	Pulmonologist from outside unit			Informal training	5	100	Quantitative/Semi-quantitative (Colony Forming Unit)	Quantitative/Semi-quantitative (Colony Forming Unit)	Quantitative/Semi-quantitative (Colony Forming Unit)	Qualitative (small, moderate, heavy growth)	Quantitative/Semi-quantitative (Colony Forming Unit)	No	No	No	Yes		Biofire Filmarray		Cost		Mostly	Mostly	Sometimes	Some or all must be present for diagnosis	Supportive for diagnosis but not essential	Supportive for diagnosis but not essential	Always
13558361422	417151871	2022-09-23 03:56:47	2022-09-23 04:10:30	en	Intensivist				Consultant/Specialist in intensive care		>10	India	General ICU (mixed medical and surgical)	Community District Hospital	60	10	No	No	No	Yes	Specific hours, every day		Pulmonologist from outside unit						Qualitative (small, moderate, heavy growth)	Qualitative (small, moderate, heavy growth)	Qualitative (small, moderate, heavy growth)	Qualitative (small, moderate, heavy growth)	Qualitative (small, moderate, heavy growth)	Yes	Yes	No	No				Cost		Always	Always	Sometimes	Supportive for diagnosis but not essential	Some or all must be present for diagnosis	Not part of diagnostic assessment	Always
13558178110	417151871	2022-09-22 21:12:39	2022-09-22 21:23:48	en	Intensivist				Consultant/Specialist in intensive care		>10	India	General ICU (mixed medical and surgical)	University/ Teaching Hospital	200	18	No	Yes	No	Yes	24 hours, 7 days/week		Pulmonologist from outside unit			Informal training	3	50	Quantitative/Semi-quantitative (Colony Forming Unit)	This technique not used in my hospital	Quantitative/Semi-quantitative (Colony Forming Unit)	Quantitative/Semi-quantitative (Colony Forming Unit)	Quantitative/Semi-quantitative (Colony Forming Unit)	No	Yes	No	Yes		Biofire Filmarray		Cost		Always	Always	Mostly	Some or all must be present for diagnosis	Some or all must be present for diagnosis	Some or all must be present for diagnosis	Always
13558116293	417151871	2022-09-22 17:42:26	2022-09-22 19:45:27	en		Respiratory Physician			Consultant/Specialist in intensive care		>10	India	General ICU (mixed medical and surgical)	University/ Teaching Hospital	250	22	Yes	Yes	Yes	Yes	24 hours, 7 days/week	Intensivist				Formal training	8	150	Quantitative/Semi-quantitative (Colony Forming Unit)	Quantitative/Semi-quantitative (Colony Forming Unit)	Quantitative/Semi-quantitative (Colony Forming Unit)	Quantitative/Semi-quantitative (Colony Forming Unit)	Quantitative/Semi-quantitative (Colony Forming Unit)	No	No	No	Yes	NA	Biofire Filmarray		none		Mostly	Always	Mostly	Supportive for diagnosis but not essential	Supportive for diagnosis but not essential	Supportive for diagnosis but not essential	Mostly
13558099177	417151871	2022-09-22 19:10:24	2022-09-22 19:24:12	en	Intensivist				Consultant/Specialist in intensive care		>10	India	General ICU (mixed medical and surgical)	Community District Hospital	90	10	No	No	No	No									Qualitative (small, moderate, heavy growth)			Qualitative (small, moderate, heavy growth)	Qualitative (small, moderate, heavy growth)	No	No	No	No				Cost		Mostly	Mostly	Sometimes	Some or all must be present for diagnosis	Supportive for diagnosis but not essential	Supportive for diagnosis but not essential	Always
[truncated: 772 more rows]
[truncated: 46 more columns]

## Sheet: Filtered Data (1296)
id	date_	language_	intensivistas	1	2	3	4	speciality_cod	speciality #	intensivista_especils	intensivista_especils_cod	grade		experience	country	unit_type	unit_setting	beds	icu-bed	malignancy_transplant	guideline	program	bronchoscopy	broncho_availa		who_diagn				training_bal	confidence	volume_bal	sputum_19	blind_19	bal_19	blood_19	other_19	stepto_urina_20	legionella_20	pcr_19	multiplex_20	pcr_22	pcr22_cod	multiplex_23	other_23	barriers_multiplex	clinic_dx_24	rx_dx_24	clini+rx
[truncated: 1,296 more rows]
[truncated: 50 more columns]

## Sheet: Sheet
Respondent ID	Collector ID	Start Date	End Date	IP Address	Email Address	First Name	Last Name	Custom Data 1	language	Specialty (please indicate all certified or training in)				Grade		Postgraduate ICU experience ( years)	In what country do you work?	Unit Type	Unit Setting	Total number of beds in hospital	Total number of beds in unit	Routine management of haematological malignancy/bone marrow transplant/organ transplant (>5 patients from any of these groups/month)?	Do you have guidelines for antibiotic prescribing in severe pneumonia?	Do you have an antimicrobial stewardship programme/ agreed protocol for monitoring use of antibiotics/ involvement of microbiologists/infection diseases experts?	Do you have access to diagnostic bronchoscopy?	If yes to Q12, please state availability	Who provides diagnostic bronchoscopy (indicate all that apply)?				In units performing own BAL, how would you classify your level of training?	On a scale of 0-10, how would you rate your level of confidence in performing BAL?	On average, what is the instilled volume (in millilitres) you use for BAL?	What does your lab report for each of the following microbiological samples?					Do you use any of the following in the diagnosis of pneumonia (CAP,HAP and/or VAP)?				If single organism PCRs are used, please specify the organism(s) (leave blank if not used)	Please state which platform you use for multiplex respiratory pathogens (leave blank if not used)		Are there barriers to use of multiplex respiratory PCR in your hospital (e.g. cost, lack of expertise, difficulty obtaining reagents)?	Barriers Mplex yes/no	In Community-acquired pneumonia (CAP), how frequently is each of the following diagnostic criteria assessed? Select the most appropriate response:
[truncated: 1,326 more rows]
[truncated: 51 more columns]
